# Supplementary material for: A sustained type I IFN-neutrophil-IL-18 axis drives pathology during mucosal viral infection
Source: eLife. 2021 May 28;10:e65762. doi: 10.7554/eLife.65762 (PMC8163503; doi:10.7554/eLife.65762)
Supplement: Figure 3—source data 1. [file elife-65762-fig3-data1.xlsx]

## Sheet: Sheet1
Figure 3 - Source Data
E - IFNb ELISA values (pg/ml)
4 d.p.i.
uninfected	HSV-1	HSV-2
1	1	1
1	1	1
1	1	1
1	1	22.4813
1	1	28.5909
1	11.1453	25.377
1	12.5697	22.0753
1	1	28.6587
	7.39192	23.7288
Ordinary one-way ANOVA and Tukey's multiple comparisons test
p values: uninfected vs HSV-1 = 0.6922, uninfected vs HSV-2 = 0.0009, HSV-1 vs HSV-2 = 0.0049
all samples with undetectable IFNb were assigned a value of 1 (under the limit of detection)
5 d.p.i.
uninfected	HSV-1	HSV-2
1	1	1
1	1	7.03473
1	1	2
1	1	10.1887
1	1	2
1	1	1
1	1	4.13172
1	1	4.13172
	3.22069	2.60539
Ordinary one-way ANOVA and Tukey's multiple comparisons test
p values: uninfected vs HSV-1 = 0.9598, uninfected vs HSV-2 = 0.0139, HSV-1 vs HSV-2 = 0.0212
all samples with undetectable IFNb were assigned a value of 1 (under the limit of detection)

## Sheet: cluster_0_vs_cluster_5
p_val	avg_logFC	pct.1	pct.2	p_val_adj	gene
0	0.08488	0.34	0.639	0	mm10-Golph3
0	-0.105126	0.341	0.748	0	mm10-Rab1a
0	-0.728498	0.195	0.739	0	mm10-Trim56
0	-0.740183	0.173	0.715	0	mm10-Tor3a
0	-0.745325	0.028	0.455	0	mm10-Trim30c
0	-0.757712	0.162	0.701	0	mm10-Stat2
0	-0.807642	0.027	0.507	0	mm10-Olfr56
0	-0.872943	0.158	0.718	0	mm10-Eif2ak2
0	-0.880036	0.161	0.704	0	mm10-Znfx1
0	-0.941159	0.341	0.864	0	mm10-Trafd1
0	-1.0074	0.148	0.696	0	mm10-Zufsp
0	-1.08819	0.065	0.586	0	mm10-Gbp3
0	-1.0906	0.091	0.618	0	mm10-Nt5c3
0	-1.09382	0.159	0.735	0	mm10-Usp18
0	-1.11723	0.399	0.894	0	mm10-Nampt
0	-1.13938	0.791	0.992	0	mm10-Slfn4
0	-1.14986	0.499	0.936	0	mm10-Isg20
0	-1.15145	0.209	0.79	0	mm10-Ddx60
0	-1.18872	0.061	0.544	0	mm10-Ifi211
0	-1.19317	0.216	0.786	0	mm10-Ifih1
0	-1.19736	0.156	0.733	0	mm10-Cmpk2
0	-1.21133	0.217	0.767	0	mm10-Gbp7
0	-1.24818	0.28	0.809	0	mm10-Irgm1
0	-1.25423	0.324	0.843	0	mm10-Rnf213
0	-1.25942	0.149	0.719	0	mm10-Daxx
0	-1.26766	0.304	0.842	0	mm10-Oasl1
0	-1.2697	0.245	0.804	0	mm10-9930111J21Rik2
0	-1.31063	0.345	0.852	0	mm10-Ifi204
0	-1.32432	0.413	0.892	0	mm10-Cd274
0	-1.35058	0.377	0.85	0	mm10-Parp14
0	-1.36765	0.146	0.725	0	mm10-Tagap
0	-1.37886	0.189	0.742	0	mm10-Ifi47
0	-1.38456	0.222	0.78	0	mm10-Herc6
0	-1.46663	0.184	0.724	0	mm10-Ifit3b
0	-1.49867	0.389	0.873	0	mm10-Irf7
0	-1.68591	0.076	0.588	0	mm10-Ifit2
0	-1.74482	0.207	0.739	0	mm10-Ifit3
0	-1.79876	0.125	0.709	0	mm10-Gbp5
0	-1.85189	0.403	0.873	0	mm10-Rsad2
0	-1.89803	0.218	0.778	0	mm10-Gbp2
0	-2.01985	0.255	0.788	0	mm10-Ifit1
0	-2.29765	0.208	0.751	0	mm10-Cxcl10
5e-324	-1.37967	0.356	0.853	1.5343e-319	mm10-Slfn5
1.5e-323	-0.764228	0.043	0.491	4.60296e-319	mm10-Lipg
2.5e-323	0.0539681	0.353	0.653	7.6716e-319	mm10-Fis1
2.87e-322	-0.63521	0.07	0.547	8.89906e-318	mm10-Psme2b
3.46e-322	-0.61475	0.115	0.62	1.0740246e-317	mm10-Nlrc5
4.476e-321	0.220311	0.43	0.646	1.3900947e-316	mm10-Atp5f1
2.0415e-320	0.233829	0.403	0.594	6.3398138e-316	mm10-Atp5h
1.10854e-319	-0.776959	0.32	0.859	3.44255572e-315	mm10-Ddx58
4.19785e-318	-0.690538	0.21	0.749	1.30364185867e-313	mm10-Dtx3l
1.1391894e-317	0.223091	0.452	0.663	3.53775265863e-313	mm10-Vapa
3.92003274e-316	-0.244183	0.23	0.683	1.2173661679986e-311	mm10-Nod1
1.8834007e-315	-0.612296	0.298	0.835	5.8489008805923e-311	mm10-Il15
5.353821602e-314	-0.633829	0.192	0.719	0	mm10-Irgm2
1.3165283727e-313	-0.718156	0.222	0.76	0	mm10-Gdap10
4.4946429648e-313	-0.212207	0.298	0.747	0	mm10-Pilrb1
5.442986026e-313	-0.898607	0.218	0.756	0	mm10-Clic4
7.3604706015e-313	0.0285836	0.322	0.65	2.28579e-308	mm10-Zdhhc18
1.07927354179e-312	-0.298392	0.168	0.618	3.35168e-308	mm10-Ankfy1
4.67255253822e-312	-0.507332	0.243	0.766	1.45106e-307	mm10-Ogfr
6.27005827649e-312	-0.16909	0.22	0.627	1.94717e-307	mm10-Otud5
8.086363138265e-312	-0.422248	0.194	0.688	2.51122e-307	mm10-Treml2
2.295100462156e-311	-0.757568	0.147	0.665	7.12743e-307	mm10-Apobec3
2.5212216551083e-311	-1.34405	0.193	0.71	7.82965e-307	mm10-Socs1
3.9687288988827e-311	0.257704	0.474	0.677	1.23249e-306	mm10-Ndufa13
6.5102102746077e-311	0.148841	0.349	0.583	2.02175e-306	mm10-Rab11b
4.52882813136953e-310	-0.487994	0.146	0.636	1.40643e-305	mm10-Tmem140
6.77958255678884e-310	0.11682	0.376	0.674	2.1054e-305	mm10-Fes
7.88941111199805e-310	-0.476953	0.244	0.76	2.45006e-305	mm10-Oas2
7.9948987493776e-310	-0.185382	0.217	0.625	2.48282e-305	mm10-Gatad2a
8.35073523123495e-310	-0.719205	0.232	0.769	2.59332e-305	mm10-Parp9
0	-0.711407	0.162	0.68	3.79452e-305	mm10-Xaf1
0	-0.586661	0.219	0.742	4.14691e-305	mm10-Gm13822
0	-0.346104	0.116	0.558	8.67141e-305	mm10-Tdrd7
0	-0.930777	0.343	0.861	4.06725e-304	mm10-Peli1
0	-0.675505	0.272	0.808	4.29454e-304	mm10-Parp10
4.57381e-308	-0.0954638	0.25	0.629	1.4204e-303	mm10-Xiap
4.97756e-308	-0.632847	0.283	0.817	1.54578e-303	mm10-Helz2
8.00357e-308	-0.77393	0.087	0.568	2.48551e-303	mm10-Gbp9
1.41677e-307	0.0232262	0.423	0.75	4.39979e-303	mm10-Zfand3
2.35045e-307	-0.233665	0.359	0.821	7.29931e-303	mm10-Rhbdf2
5.81142e-307	0.226156	0.388	0.557	1.80474e-302	mm10-Ndufa1
1.06903e-306	-0.0276022	0.246	0.575	3.31988e-302	mm10-Gm14286
1.21647e-306	-0.719719	0.192	0.717	3.77776e-302	mm10-Igtp
1.04987e-305	-1.05597	0.174	0.696	3.26039e-301	mm10-Ifi207
2.40458e-305	0.197249	0.465	0.69	7.46741e-301	mm10-Rps27rt
1.80085e-304	0.147158	0.305	0.534	5.59255e-300	mm10-Nptn
5.07417e-304	0.216943	0.435	0.638	1.57578e-299	mm10-Trir
5.70747e-304	-0.137258	0.227	0.623	1.77246e-299	mm10-Tap2
6.73781e-304	-0.0993505	0.288	0.674	2.09243e-299	mm10-Mvp
8.54072e-304	-0.105785	0.224	0.597	2.65232e-299	mm10-Rnf34
9.08016e-302	-0.316563	0.186	0.639	2.81984e-297	mm10-Adar
1.38484e-301	-0.0272569	0.35	0.695	4.30063e-297	mm10-Raly
2.58818e-301	0.114981	0.409	0.691	8.03758e-297	mm10-Tmbim4
2.85763e-301	-0.0328532	0.258	0.593	8.87437e-297	mm10-Elmo1
5.5386e-301	-0.792358	0.125	0.62	1.72001e-296	mm10-F3
2.97666e-300	-0.0595868	0.412	0.804	9.24403e-296	mm10-Nfkb2
3.28523e-300	0.220566	0.557	0.787	1.02023e-295	mm10-Cox5b
4.74164e-300	-0.412334	0.202	0.687	1.47252e-295	mm10-Ifi35
5.70897e-300	-0.980726	0.231	0.756	1.77292e-295	mm10-Zbp1
8.04086e-300	-0.0881456	0.308	0.69	2.49709e-295	mm10-Tank
8.72503e-300	-0.427284	0.083	0.524	2.70956e-295	mm10-Dhx58
9.55142e-300	-0.592182	0.165	0.672	2.96619e-295	mm10-Nmi
1.15323e-299	-0.107008	0.272	0.676	3.58137e-295	mm10-Plgrkt
1.18481e-299	0.093339	0.335	0.606	3.67944e-295	mm10-Ergic2
1.22378e-299	0.0816024	0.39	0.688	3.80046e-295	mm10-Smndc1
6.05662e-299	0.14583	0.363	0.618	1.88088e-294	mm10-Nckap1l
1.0252e-298	0.169317	0.351	0.581	3.18376e-294	mm10-Yme1l1
1.04909e-298	-0.7654	0.324	0.845	3.25796e-294	mm10-H2-Q4
1.90693e-298	0.141308	0.449	0.71	5.92197e-294	mm10-Sf1
2.79425e-298	-0.466262	0.086	0.533	8.67755e-294	mm10-Parp12
7.71247e-298	0.183756	0.49	0.75	2.39511e-293	mm10-Cd37
1.35482e-297	-0.0684531	0.317	0.694	4.20739e-293	mm10-Pxk
1.51223e-297	-0.105821	0.232	0.611	4.69623e-293	mm10-Crebrf
3.93189e-297	0.0458905	0.353	0.651	1.22105e-292	mm10-Ccni
4.18809e-297	-0.196051	0.336	0.777	1.30061e-292	mm10-Ccdc88b
4.29419e-297	-0.000744747	0.245	0.561	1.33356e-292	mm10-Sec24b
4.37606e-297	-0.0609113	0.188	0.508	1.35898e-292	mm10-Pdlim2
4.77845e-297	0.0264236	0.304	0.61	1.48395e-292	mm10-Tab2
2.0771e-296	0.222375	0.418	0.608	6.45042e-292	mm10-Sar1a
2.6987e-296	0.202724	0.502	0.733	8.3808e-292	mm10-Tma7
2.80591e-296	0.125061	0.261	0.476	8.71375e-292	mm10-Erp29
3.03158e-296	0.136053	0.293	0.506	9.41458e-292	mm10-Bin3
3.23165e-296	0.168309	0.366	0.574	1.00359e-291	mm10-Srp14
3.32586e-296	0.110852	0.35	0.597	1.03285e-291	mm10-Tmem50a
8.15276e-296	0.189769	0.482	0.705	2.53184e-291	mm10-Ndufa3
2.1146e-295	0.105327	0.372	0.648	6.56688e-291	mm10-Vps28
6.02062e-295	-0.543917	0.242	0.755	1.8697e-290	mm10-Epsti1
7.69036e-295	0.122057	0.259	0.472	2.38824e-290	mm10-Psmb7
9.58028e-295	0.151697	0.396	0.658	2.97516e-290	mm10-Mthfsl
9.7149e-295	-0.0776305	0.337	0.719	3.01696e-290	mm10-Ppp4r3b
1.01582e-294	0.126726	0.351	0.609	3.15462e-290	mm10-Ttyh3
1.1641e-294	0.121307	0.442	0.734	3.6151e-290	mm10-Crebbp
1.65515e-294	-0.345651	0.106	0.533	5.14006e-290	mm10-Uba7
2.7137e-294	-0.354646	0.138	0.579	8.42738e-290	mm10-Tor1aip2
5.89146e-294	-0.156814	0.294	0.707	1.82959e-289	mm10-Zcchc2
9.31166e-294	0.167085	0.421	0.665	2.89174e-289	mm10-Rtn3
1.05756e-293	0.127287	0.392	0.675	3.28424e-289	mm10-Safb2
1.88451e-293	-1.14591	0.633	0.959	5.85236e-289	mm10-Isg15
2.44708e-293	-0.388151	0.166	0.629	7.59939e-289	mm10-Trim26
2.46783e-293	-0.00688126	0.247	0.541	7.66385e-289	mm10-Psmb4
3.19338e-293	-0.9355	0.379	0.875	9.91703e-289	mm10-Fcgr4
3.59374e-293	0.119336	0.444	0.727	1.11604e-288	mm10-Mgea5
4.30228e-293	0.239906	0.576	0.793	1.33607e-288	mm10-Tomm7
4.91912e-293	0.218789	0.466	0.685	1.52763e-288	mm10-Cox6a1
7.15046e-293	0.15412	0.498	0.779	2.22058e-288	mm10-Ccnl2
9.24833e-293	-0.0132346	0.317	0.656	2.87207e-288	mm10-Psma3
1.06538e-292	0.0469268	0.203	0.454	3.30853e-288	mm10-Psen1
2.7863e-292	-0.112424	0.345	0.741	8.65284e-288	mm10-Irf5
4.93405e-292	0.0526808	0.273	0.551	1.53227e-287	mm10-Babam2
5.92709e-292	-0.399023	0.109	0.551	1.84066e-287	mm10-Oas1a
6.01317e-292	0.180675	0.359	0.586	1.86739e-287	mm10-Hnrnpm
7.89881e-292	0.171972	0.354	0.579	2.45297e-287	mm10-Ythdf3
1.01392e-291	-0.772048	0.347	0.857	3.14872e-287	mm10-Oas3
1.43307e-291	-0.0564113	0.239	0.58	4.4504e-287	mm10-Chmp5
1.52034e-291	-0.0342896	0.263	0.599	4.72141e-287	mm10-AC139671.1
1.60031e-291	0.222771	0.37	0.569	4.96977e-287	mm10-Rpl31
1.75079e-291	0.250139	0.465	0.659	5.43708e-287	mm10-Nedd8
2.24358e-291	0.253547	0.508	0.707	6.96745e-287	mm10-Psenen
4.9482e-291	0.0939778	0.299	0.546	1.53666e-286	mm10-Becn1
9.90219e-291	0.341228	0.392	0.556	3.07513e-286	mm10-Rps17
1.61078e-290	0.0321358	0.252	0.53	5.00228e-286	mm10-Rnf167
1.93546e-290	0.213081	0.378	0.575	6.01056e-286	mm10-Atp5j2
1.94035e-290	0.170443	0.386	0.602	6.02577e-286	mm10-Atp6ap1
2.08895e-290	-0.855775	0.568	0.953	6.48722e-286	mm10-Trim30a
2.42761e-290	0.112825	0.269	0.48	7.53895e-286	mm10-Aes
2.53808e-290	0.122954	0.327	0.568	7.88201e-286	mm10-Wbp2
2.56963e-290	0.0673519	0.28	0.548	7.97999e-286	mm10-Fbrs
2.99573e-290	-0.157062	0.335	0.752	9.30325e-286	mm10-Mgat4a
3.60548e-290	0.0419463	0.228	0.506	1.11968e-285	mm10-Map4k2
7.08369e-290	-0.0977491	0.187	0.538	2.19984e-285	mm10-Kat6a
8.66948e-290	-0.179633	0.299	0.718	2.69231e-285	mm10-Morc3
1.06261e-289	-0.514031	0.152	0.635	3.29994e-285	mm10-Casp8
1.09791e-289	-0.283616	0.128	0.539	3.40956e-285	mm10-Milr1
1.19877e-289	0.298751	0.619	0.785	3.72278e-285	mm10-Cox6b1
1.20396e-289	0.179865	0.375	0.601	3.73889e-285	mm10-Ywhae
1.36154e-289	-0.0649548	0.319	0.685	4.22827e-285	mm10-Trip12
1.4247e-289	0.0842138	0.31	0.593	4.42439e-285	mm10-Sun2
1.46931e-289	0.0925121	0.276	0.518	4.56296e-285	mm10-Sptlc2
2.67254e-289	-0.243478	0.364	0.818	8.29959e-285	mm10-D17Wsu92e
2.8708e-289	-0.0830754	0.233	0.609	8.91526e-285	mm10-Slc25a37
3.09398e-289	0.200873	0.277	0.413	9.60835e-285	mm10-Tomm22
4.14772e-289	0.339141	0.478	0.621	1.28807e-284	mm10-Ube2i
4.51018e-289	0.0233427	0.239	0.523	1.40064e-284	mm10-Btbd9
5.28078e-289	0.169436	0.354	0.591	1.63995e-284	mm10-Tctex1d2
5.77066e-289	-0.0173871	0.385	0.738	1.79208e-284	mm10-Pgs1
6.39695e-289	-0.50817	0.052	0.465	1.98657e-284	mm10-Slfn9
1.80065e-288	0.215424	0.358	0.529	5.59192e-284	mm10-Taf10
2.20102e-288	0.121171	0.427	0.689	6.83526e-284	mm10-Ube2l3
2.65746e-288	0.116236	0.339	0.601	8.25275e-284	mm10-Ep300
3.2059e-288	-0.0395014	0.304	0.65	9.95594e-284	mm10-Max
4.05802e-288	-0.0824716	0.366	0.757	1.26022e-283	mm10-Slc2a6
5.00235e-288	-0.133327	0.204	0.573	1.55348e-283	mm10-Map2k1
5.45696e-288	-0.22169	0.242	0.665	1.69466e-283	mm10-Washc4
8.08946e-288	0.0898202	0.389	0.673	2.51218e-283	mm10-Dusp11
1.55198e-287	-0.150864	0.323	0.745	4.81968e-283	mm10-Arid4b
1.80259e-287	-0.581526	0.186	0.687	5.59795e-283	mm10-H2-T22
5.3861e-287	0.120798	0.428	0.707	1.67265e-282	mm10-Clk4
5.54657e-287	0.13755	0.289	0.51	1.72249e-282	mm10-Zfp207
6.10369e-287	0.145314	0.32	0.551	1.8955e-282	mm10-Ypel5
8.66896e-287	0.168789	0.297	0.457	2.69215e-282	mm10-Snf8
1.24e-286	0.180726	0.343	0.541	3.85081e-282	mm10-BC005624
2.21271e-286	0.0456898	0.225	0.476	6.87158e-282	mm10-Selenot
2.39091e-286	0.27285	0.501	0.718	7.42497e-282	mm10-Hmgb1
2.94695e-286	0.0898242	0.367	0.645	9.15175e-282	mm10-Adipor2
7.21687e-286	0.243925	0.413	0.592	2.2412e-281	mm10-Atp5b
7.28027e-286	0.0942458	0.213	0.43	2.26089e-281	mm10-Mtmr3
7.8361e-286	0.0639433	0.354	0.652	2.4335e-281	mm10-Ptpn2
1.2498e-285	0.145999	0.443	0.708	3.88125e-281	mm10-Rtf2
1.38338e-285	-0.0868153	0.341	0.723	4.2961e-281	mm10-Rasip1
1.65963e-285	0.097553	0.46	0.756	5.15397e-281	mm10-Stat6
1.97172e-285	-0.495943	0.35	0.853	6.12319e-281	mm10-Usp25
1.97636e-285	-0.219223	0.297	0.729	6.1376e-281	mm10-Tbk1
2.02259e-285	0.0593302	0.208	0.426	6.28116e-281	mm10-Rnaset2a
2.366e-285	0.0337489	0.224	0.496	7.3476e-281	mm10-Rchy1
3.92308e-285	0.196037	0.3	0.456	1.21831e-280	mm10-Lman2
4.0932e-285	0.139551	0.406	0.655	1.27114e-280	mm10-Dennd5a
4.74252e-285	-0.0767789	0.211	0.559	1.47279e-280	mm10-Kansl1l
6.32035e-285	-0.26612	0.369	0.828	1.96279e-280	mm10-Gripap1
1.19676e-284	0.273887	0.482	0.645	3.71653e-280	mm10-Cript
1.41532e-284	-1.03263	0.297	0.802	4.39526e-280	mm10-Pnp
1.47638e-284	0.237226	0.461	0.67	4.5849e-280	mm10-Dnm2
1.52522e-284	0.195158	0.391	0.578	4.73657e-280	mm10-Gabarapl2
1.67998e-284	0.173999	0.463	0.716	5.21717e-280	mm10-Pstpip1
2.13939e-284	-0.329864	0.284	0.754	6.64386e-280	mm10-Psme2
2.29125e-284	-0.290612	0.359	0.822	7.11549e-280	mm10-Mafk
2.91959e-284	0.110769	0.456	0.745	9.0668e-280	mm10-Lrp10
3.36982e-284	0.0949088	0.351	0.647	1.0465e-279	mm10-Smg1
3.63886e-284	-0.070942	0.192	0.519	1.13005e-279	mm10-Crtc2
4.26656e-284	0.207441	0.412	0.651	1.32498e-279	mm10-Timm10b
5.3874e-284	0.146624	0.278	0.481	1.67306e-279	mm10-Cox7a2l
5.51489e-284	-0.0686528	0.282	0.642	1.71265e-279	mm10-Klra2
5.69489e-284	0.07669	0.321	0.589	1.76855e-279	mm10-Spop
7.75979e-284	0.121912	0.34	0.589	2.4098e-279	mm10-R3hdm2
8.13145e-284	-0.0660575	0.236	0.575	2.52522e-279	mm10-Jpt1
9.26818e-284	0.124973	0.411	0.703	2.87823e-279	mm10-Lnpep
1.77109e-283	-0.711488	0.217	0.728	5.50012e-279	mm10-Etnk1
2.34079e-283	0.27114	0.441	0.64	7.26934e-279	mm10-Ybx1
2.52442e-283	-0.427612	0.266	0.756	7.83958e-279	mm10-Etv6
5.44999e-283	0.0820925	0.233	0.458	1.69249e-278	mm10-Arf3
5.81671e-283	0.254293	0.382	0.534	1.80638e-278	mm10-Ubxn1
7.41532e-283	0.163466	0.475	0.715	2.30283e-278	mm10-Uqcrh
8.8116e-283	0.0054226	0.382	0.719	2.73644e-278	mm10-Pilrb2
8.89045e-283	-0.123898	0.339	0.727	2.76093e-278	mm10-Tox4
8.9603e-283	0.0193588	0.256	0.538	2.78262e-278	mm10-Ankrd13a
1.90348e-282	0.303926	0.454	0.652	5.91126e-278	mm10-Rpl5
1.97571e-282	0.225484	0.454	0.651	6.13557e-278	mm10-Ccdc12
1.98871e-282	0.13099	0.443	0.71	6.17593e-278	mm10-Wdr1
3.88149e-282	-0.156809	0.21	0.584	1.2054e-277	mm10-Ap1g1
7.43119e-282	-0.0127393	0.208	0.493	2.30776e-277	mm10-Ppp1r12c
1.10882e-281	0.1325	0.294	0.515	3.44343e-277	mm10-Bag1
1.19361e-281	0.0520697	0.261	0.518	3.70674e-277	mm10-Akt2
1.25837e-281	-0.240402	0.203	0.614	3.90785e-277	mm10-Laptm4a
1.90714e-281	0.145577	0.354	0.588	5.92263e-277	mm10-Cul3
2.41532e-281	-0.00602665	0.262	0.579	7.50077e-277	mm10-Usp9x
3.68948e-281	-0.188207	0.296	0.711	1.14577e-276	mm10-Elf1
3.71546e-281	-0.363288	0.268	0.741	1.15383e-276	mm10-Pttg1
4.62745e-281	-0.0322887	0.421	0.782	1.43705e-276	mm10-Unc93b1
7.44208e-281	-0.192189	0.223	0.624	2.31114e-276	mm10-Ubr4
7.95669e-281	-0.850347	0.331	0.831	2.47095e-276	mm10-Slfn8
8.70474e-281	0.0604999	0.438	0.746	2.70326e-276	mm10-Rela
1.05301e-280	0.158169	0.395	0.655	3.27013e-276	mm10-Cfap43
1.06377e-280	-0.364391	0.158	0.603	3.30354e-276	mm10-5430427O19Rik
1.15924e-280	0.056428	0.263	0.535	3.60002e-276	mm10-Flii
1.17581e-280	0.0950182	0.366	0.637	3.65147e-276	mm10-Srrm1
1.22977e-280	0.126296	0.336	0.553	3.81904e-276	mm10-Sdf4
1.89641e-280	0.196204	0.403	0.656	5.8893e-276	mm10-Cox7c
2.69239e-280	-1.12625	0.1	0.563	8.36122e-276	mm10-Cd69
2.71552e-280	0.201616	0.43	0.634	8.43303e-276	mm10-Syf2
3.51548e-280	-1.04944	0.456	0.904	1.09173e-275	mm10-Irf1
4.00223e-280	-0.714464	0.943	1	1.24289e-275	mm10-Acod1
4.45445e-280	0.0466029	0.3	0.619	1.38333e-275	mm10-Tlr4
5.99951e-280	0.264066	0.569	0.785	1.86315e-275	mm10-Atp6v1f
8.59332e-280	0.0988491	0.427	0.707	2.66866e-275	mm10-Crk
1.34693e-279	-0.285896	0.105	0.499	4.1829e-275	mm10-Trim34a
1.98475e-279	0.172693	0.502	0.735	6.16364e-275	mm10-Sec61b
2.5821e-279	0.0100586	0.258	0.582	8.0187e-275	mm10-Pag1
4.33131e-279	0.149129	0.315	0.528	1.34509e-274	mm10-Snrpc
8.60219e-279	-0.707328	0.116	0.579	2.67141e-274	mm10-Plk2
1.31157e-278	-0.0405978	0.403	0.767	4.07309e-274	mm10-Hck
1.77026e-278	-0.79999	0.457	0.91	5.49755e-274	mm10-Tor1aip1
1.80483e-278	-0.537658	0.336	0.839	5.6049e-274	mm10-Sp110
2.0564e-278	-0.75973	0.252	0.76	6.38613e-274	mm10-Gm21188
2.16052e-278	0.0492332	0.294	0.573	6.7095e-274	mm10-Smap2
3.64381e-278	-0.49916	0.102	0.543	1.13158e-273	mm10-Mb21d1
4.48537e-278	0.183746	0.387	0.594	1.39293e-273	mm10-Ppp1ca
4.87923e-278	0.0620312	0.227	0.455	1.51525e-273	mm10-Nr1h2
5.06014e-278	0.220625	0.341	0.512	1.57143e-273	mm10-Tmem59
5.07966e-278	0.0513844	0.273	0.541	1.57749e-273	mm10-Srpr
6.28281e-278	-0.398039	0.24	0.713	1.95113e-273	mm10-1600014C10Rik
1.0147e-277	-0.263443	0.212	0.648	3.15114e-273	mm10-AW011738
1.05848e-277	0.0167984	0.337	0.66	3.28711e-273	mm10-Relb
1.42333e-277	-0.41641	0.092	0.508	4.42014e-273	mm10-Ifit1bl2
1.53747e-277	0.184663	0.542	0.788	4.7746e-273	mm10-Eef2
1.56355e-277	-0.829266	0.325	0.823	4.85561e-273	mm10-Tap1
1.6693e-277	0.249876	0.306	0.442	5.184e-273	mm10-Mrfap1
1.70802e-277	-0.00705404	0.257	0.575	5.30427e-273	mm10-Arhgap15
1.96311e-277	0.210682	0.453	0.661	6.09642e-273	mm10-Rab11a
2.10964e-277	0.196129	0.361	0.57	6.55148e-273	mm10-Paip2
2.56248e-277	-0.934464	0.056	0.476	7.95778e-273	mm10-Ifi209
4.41082e-277	0.126579	0.396	0.683	1.36978e-272	mm10-Wsb2
4.74365e-277	-0.165944	0.238	0.635	1.47314e-272	mm10-Ttc39b
5.88062e-277	0.129754	0.392	0.635	1.82623e-272	mm10-Rnf130
6.55781e-277	-0.045764	0.258	0.587	2.03653e-272	mm10-5031425E22Rik
6.68722e-277	-0.00857119	0.276	0.607	2.07672e-272	mm10-Ppp3ca
8.95902e-277	0.00290784	0.236	0.525	2.78222e-272	mm10-Gab2
1.73551e-276	0.123238	0.348	0.59	5.38962e-272	mm10-Gng12
1.96277e-276	-0.0339801	0.323	0.685	6.09537e-272	mm10-Ptprj
2.05957e-276	0.0434321	0.313	0.617	6.39598e-272	mm10-Synj1
2.15687e-276	0.35741	0.54	0.654	6.69817e-272	mm10-Tmed2
2.38779e-276	0.121791	0.29	0.53	7.41528e-272	mm10-1600010M07Rik
3.7718e-276	-0.0439564	0.212	0.527	1.17133e-271	mm10-Atxn7l1
3.8723e-276	-0.114413	0.331	0.722	1.20254e-271	mm10-H13
4.1096e-276	-0.00824069	0.243	0.548	1.27624e-271	mm10-Tfe3
4.30656e-276	0.0865105	0.46	0.764	1.3374e-271	mm10-Pik3ap1
4.33202e-276	0.138109	0.333	0.576	1.34531e-271	mm10-Senp2
5.5788e-276	-0.835128	0.386	0.867	1.7325e-271	mm10-Sppl2a
1.10938e-275	0.211997	0.428	0.639	3.44517e-271	mm10-Mboat7
1.20098e-275	0.226615	0.558	0.804	3.72966e-271	mm10-Cox7a2
1.61914e-275	0.299956	0.596	0.774	5.02825e-271	mm10-Ndufa7
2.11881e-275	0.162957	0.41	0.653	6.57996e-271	mm10-Tcn2
2.24876e-275	0.116442	0.278	0.501	6.98354e-271	mm10-4933434E20Rik
2.32632e-275	-0.12577	0.26	0.649	7.22437e-271	mm10-B430306N03Rik
3.0595e-275	0.119464	0.358	0.627	9.50128e-271	mm10-Pnisr
3.96087e-275	0.308967	0.579	0.745	1.23005e-270	mm10-Rabac1
4.11353e-275	-0.00500047	0.345	0.687	1.27746e-270	mm10-Optn
5.1078e-275	0.0492494	0.238	0.515	1.58623e-270	mm10-Fkbp15
5.12117e-275	-0.51247	0.022	0.387	1.59038e-270	mm10-Pml
6.20329e-275	0.0457399	0.34	0.666	1.92643e-270	mm10-Nfat5
6.25438e-275	0.0775671	0.348	0.644	1.9423e-270	mm10-Nop53
6.79177e-275	0.206244	0.42	0.628	2.10918e-270	mm10-Mob1a
7.02532e-275	-0.148972	0.407	0.826	2.18171e-270	mm10-Zfp281
9.08978e-275	0.333603	0.49	0.663	2.82283e-270	mm10-Cnbp
1.79263e-274	-0.0374637	0.192	0.487	5.56702e-270	mm10-Dennd4b
3.3017e-274	-0.0135428	0.208	0.511	1.02534e-269	mm10-Bcl6
4.55684e-274	0.151287	0.422	0.674	1.41513e-269	mm10-Tcf25
5.91287e-274	0.209956	0.304	0.458	1.83624e-269	mm10-Akt1
8.08077e-274	0.0846938	0.291	0.54	2.50948e-269	mm10-Chp1
9.92353e-274	-0.833959	0.448	0.904	3.08175e-269	mm10-Trim12a
1.00373e-273	0.0948054	0.342	0.613	3.1171e-269	mm10-Ptpn18
1.00652e-273	0.161316	0.463	0.693	3.12574e-269	mm10-Rpl29
1.44306e-273	-0.0244347	0.187	0.472	4.48141e-269	mm10-Inpp5a
2.4476e-273	0.101044	0.264	0.492	7.60102e-269	mm10-Surf4
2.50048e-273	-0.642485	0.15	0.632	7.76524e-269	mm10-March5
2.53529e-273	-0.397021	0.087	0.502	7.87333e-269	mm10-Casp1
3.39829e-273	0.132888	0.287	0.506	1.05534e-268	mm10-Hnrnpdl
3.86247e-273	0.0878659	0.268	0.51	1.19949e-268	mm10-Wwp2
4.6593e-273	0.162772	0.279	0.456	1.44695e-268	mm10-Edf1
5.82432e-273	0.160394	0.406	0.634	1.80874e-268	mm10-Rpl7a
8.49027e-273	0.0970725	0.422	0.697	2.63665e-268	mm10-Ddx17
1.30024e-272	0.34407	0.639	0.783	4.0379e-268	mm10-Supt4a
1.36179e-272	-0.0134811	0.398	0.727	4.22902e-268	mm10-Rlim
1.89266e-272	0.0137011	0.424	0.774	5.87766e-268	mm10-Ubl3
2.09823e-272	0.279834	0.579	0.766	6.51605e-268	mm10-Scand1
2.11623e-272	-0.49759	0.108	0.549	6.57196e-268	mm10-Tbrg1
2.22745e-272	0.0397637	0.443	0.75	6.91735e-268	mm10-Sumo1
2.27029e-272	0.12096	0.248	0.461	7.05038e-268	mm10-Pnrc2
2.40798e-272	-0.938712	0.506	0.921	7.47799e-268	mm10-Oasl2
3.07538e-272	0.00502361	0.249	0.562	9.55059e-268	mm10-Lims1
3.42941e-272	0.349642	0.537	0.653	1.065e-267	mm10-Arpp19
7.52941e-272	0.309953	0.648	0.82	2.33826e-267	mm10-Hnrnpk
8.78424e-272	0.163139	0.294	0.476	2.72795e-267	mm10-Rpl13a
1.88495e-271	0.203918	0.314	0.487	5.85373e-267	mm10-Hnrnpul1
2.77299e-271	-0.382211	0.292	0.773	8.61153e-267	mm10-Ifitm6
3.12446e-271	0.148005	0.308	0.535	9.70302e-267	mm10-Ppp4r2
3.23066e-271	0.292702	0.45	0.624	1.00328e-266	mm10-Rpl15
3.62696e-271	0.0550852	0.379	0.663	1.12635e-266	mm10-Rab21
3.90762e-271	-0.352704	0.295	0.762	1.21351e-266	mm10-Lgals8
4.17069e-271	0.0769704	0.312	0.582	1.29521e-266	mm10-Vps26a
1.22718e-270	-0.0505714	0.344	0.687	3.81101e-266	mm10-1110008F13Rik
1.24234e-270	-0.377776	0.07	0.463	3.85808e-266	mm10-Il18bp
1.31148e-270	0.232289	0.34	0.495	4.0728e-266	mm10-Derl1
1.33368e-270	0.033493	0.356	0.667	4.14173e-266	mm10-Arfgef1
1.42935e-270	0.176248	0.33	0.542	4.43885e-266	mm10-Snrnp70
1.43773e-270	0.0461391	0.479	0.796	4.46488e-266	mm10-Dock2
1.44238e-270	0.0229279	0.365	0.704	4.4793e-266	mm10-Fam111a
1.75207e-270	-0.131524	0.165	0.506	5.44105e-266	mm10-Rffl
2.17786e-270	0.0896026	0.427	0.738	6.76336e-266	mm10-1810037I17Rik
2.44082e-270	0.166787	0.399	0.635	7.57998e-266	mm10-Brd4
2.47582e-270	0.246341	0.456	0.618	7.68866e-266	mm10-Ndufb9
3.17396e-270	0.15706	0.386	0.597	9.85674e-266	mm10-Ppp4c
3.28983e-270	0.226204	0.528	0.729	1.02166e-265	mm10-Ssu72
3.4882e-270	-0.0213589	0.285	0.619	1.08326e-265	mm10-Ubap1
3.52754e-270	0.0772862	0.44	0.761	1.09548e-265	mm10-Tle3
3.53381e-270	-0.0250392	0.182	0.462	1.09743e-265	mm10-Lsm14a
3.93317e-270	-0.255013	0.253	0.679	1.22145e-265	mm10-Vps54
4.36321e-270	0.157947	0.292	0.496	1.355e-265	mm10-Ip6k1
8.06965e-270	-0.0335416	0.208	0.519	2.50603e-265	mm10-Stx6
1.2875e-269	0.0658361	0.47	0.788	3.99834e-265	mm10-Notch2
1.31719e-269	-0.116173	0.285	0.658	4.09055e-265	mm10-Znrf1
1.36285e-269	0.185739	0.383	0.59	4.23232e-265	mm10-Rap1a
1.63962e-269	0.205818	0.585	0.828	5.09185e-265	mm10-Rpl7
2.15045e-269	0.112904	0.479	0.777	6.67824e-265	mm10-Ifnar2
2.2252e-269	-0.425716	0.141	0.58	6.91035e-265	mm10-Cish
2.24626e-269	0.0488914	0.205	0.442	6.97575e-265	mm10-1810013L24Rik
2.28217e-269	0.0145189	0.394	0.727	7.08728e-265	mm10-Map2k4
2.51847e-269	-0.3122	0.083	0.465	7.82112e-265	mm10-Il18
2.93225e-269	-0.400178	0.252	0.722	9.10612e-265	mm10-Psmb9
4.22687e-269	0.000188255	0.277	0.596	1.31266e-264	mm10-Arhgap25
4.41605e-269	0.0645421	0.278	0.553	1.3714e-264	mm10-Ppard
4.42059e-269	-0.300334	0.359	0.814	1.37281e-264	mm10-Rnf114
5.06752e-269	0.118358	0.375	0.65	1.57372e-264	mm10-Tra2b
6.39147e-269	0.0487639	0.286	0.589	1.98487e-264	mm10-Adam17
6.45932e-269	0.30586	0.389	0.531	2.00594e-264	mm10-2010107E04Rik
7.09205e-269	-0.256748	0.101	0.471	2.20244e-264	mm10-Mitd1
9.82464e-269	0.0697007	0.221	0.455	3.05104e-264	mm10-Pias1
1.14027e-268	-0.166292	0.225	0.613	3.54111e-264	mm10-Ankrd17
1.38124e-268	-0.733455	0.501	0.932	4.28945e-264	mm10-Sp100
1.5734e-268	0.062567	0.452	0.748	4.88618e-264	mm10-Rab8a
1.96826e-268	0.0434804	0.395	0.728	6.11242e-264	mm10-Trps1
3.54765e-268	0.00673119	0.286	0.6	1.10172e-263	mm10-Ppp1r3d
4.80325e-268	0.157924	0.302	0.5	1.49165e-263	mm10-Vamp4
5.52451e-268	-0.271502	0.263	0.698	1.71564e-263	mm10-D16Ertd472e
6.13329e-268	-0.0893349	0.481	0.871	1.90469e-263	mm10-Susd6
6.36013e-268	-0.196477	0.213	0.613	1.97514e-263	mm10-Asph
9.01867e-268	0.238493	0.341	0.501	2.80075e-263	mm10-Reep5
9.12484e-268	0.138814	0.357	0.6	2.83372e-263	mm10-Med13l
9.9046e-268	0.126068	0.537	0.814	3.07587e-263	mm10-AB124611
1.13945e-267	-0.485357	0.396	0.878	3.53855e-263	mm10-Trim30d
1.51398e-267	-0.481518	0.136	0.579	4.70167e-263	mm10-Fam46a
1.9001e-267	0.068213	0.375	0.689	5.90075e-263	mm10-Azin1
2.48488e-267	0.134331	0.255	0.451	7.7168e-263	mm10-Ewsr1
2.51913e-267	0.135543	0.314	0.546	7.82316e-263	mm10-Rasgrp4
2.7321e-267	0.17525	0.375	0.608	8.48453e-263	mm10-Trpv2
3.63975e-267	0.22933	0.367	0.534	1.13032e-262	mm10-Mkrn1
3.77714e-267	0.107032	0.492	0.766	1.17299e-262	mm10-Adprh
4.41925e-267	0.00622223	0.345	0.684	1.3724e-262	mm10-Ralgapa1
5.25432e-267	-0.843537	0.806	0.992	1.63173e-262	mm10-Ifitm3
6.65026e-267	0.0863897	0.362	0.646	2.06524e-262	mm10-Morf4l2
7.00144e-267	-0.723705	0.462	0.917	2.1743e-262	mm10-Casp4
7.74593e-267	0.00366786	0.242	0.541	2.4055e-262	mm10-Tmem243
1.09879e-266	-0.379741	0.052	0.432	3.41228e-262	mm10-Ube2l6
1.17504e-266	0.215995	0.35	0.521	3.64907e-262	mm10-Lamtor1
1.22916e-266	0.166419	0.322	0.544	3.81715e-262	mm10-N4bp2l2
1.32147e-266	0.137752	0.417	0.674	4.10383e-262	mm10-Abi1
1.43067e-266	0.202665	0.254	0.382	4.44294e-262	mm10-Mien1
1.48578e-266	0.117254	0.403	0.687	4.6141e-262	mm10-Ogt
1.78721e-266	0.398539	0.577	0.722	5.55017e-262	mm10-Hnrnpf
1.91137e-266	0.179422	0.246	0.395	5.93576e-262	mm10-Ppib
2.08788e-266	-0.0370072	0.26	0.596	6.48393e-262	mm10-Creb1
2.17034e-266	-0.183263	0.202	0.587	6.74e-262	mm10-Ghitm
2.57196e-266	0.12966	0.323	0.534	7.98723e-262	mm10-Ube2a
3.09754e-266	0.0145759	0.234	0.52	9.61941e-262	mm10-Map3k5
3.33249e-266	0.0551646	0.316	0.618	1.03491e-261	mm10-Raf1
3.87574e-266	-0.447587	0.159	0.613	1.20361e-261	mm10-Vcpip1
4.53505e-266	-0.0567202	0.334	0.701	1.40836e-261	mm10-Cln3
5.33274e-266	0.309019	0.492	0.652	1.65608e-261	mm10-Hnrnpa0
6.93175e-266	0.12669	0.281	0.486	2.15265e-261	mm10-Ap2b1
7.70562e-266	0.18988	0.259	0.415	2.39298e-261	mm10-Snrpb
7.96815e-266	0.270952	0.482	0.648	2.47451e-261	mm10-Uqcrq
1.26878e-265	0.0977167	0.476	0.764	3.94021e-261	mm10-Eloc
1.33501e-265	0.0987712	0.378	0.676	4.14589e-261	mm10-Atp6v1d
1.64958e-265	0.322776	0.575	0.697	5.12277e-261	mm10-Brk1
1.84448e-265	0.0975485	0.277	0.511	5.72803e-261	mm10-Gmip
2.05223e-265	0.268444	0.462	0.645	6.37319e-261	mm10-Plp2
2.15346e-265	-0.0228469	0.15	0.407	6.68758e-261	mm10-Gm49339
2.21768e-265	-0.428285	0.177	0.629	6.887e-261	mm10-H2-Q7
2.32918e-265	-0.0749091	0.451	0.809	7.23325e-261	mm10-Rab5c
4.17347e-265	0.308585	0.583	0.763	1.29607e-260	mm10-Rps6
4.28867e-265	-0.190466	0.16	0.525	1.33185e-260	mm10-Tmem184b
4.7193e-265	0.0495188	0.227	0.475	1.46558e-260	mm10-Ppp6r3
5.16715e-265	0.176879	0.273	0.448	1.60466e-260	mm10-Vdac2
5.21925e-265	0.0805754	0.198	0.399	1.62084e-260	mm10-Fkbp8
6.43567e-265	-0.054442	0.18	0.479	1.9986e-260	mm10-Gm28809
6.84653e-265	-0.759241	0.129	0.593	2.12619e-260	mm10-Bbx
6.91357e-265	0.388645	0.513	0.707	2.14701e-260	mm10-Ppia
1.28022e-264	0.108944	0.239	0.425	3.97573e-260	mm10-Rbm42
1.46294e-264	0.114785	0.29	0.517	4.54317e-260	mm10-Wbp11
1.91853e-264	-0.0798117	0.166	0.479	5.95798e-260	mm10-4933432I03Rik
2.66954e-264	0.0901791	0.359	0.646	8.29025e-260	mm10-Bst1
3.20249e-264	0.226797	0.473	0.669	9.94533e-260	mm10-Calm3
3.55789e-264	0.154292	0.449	0.685	1.1049e-259	mm10-Anp32a
4.24376e-264	0.0424281	0.34	0.649	1.3179e-259	mm10-Arl5b
4.67105e-264	-0.110075	0.165	0.494	1.45059e-259	mm10-Atf6
4.76855e-264	-0.0302132	0.438	0.786	1.48087e-259	mm10-Ppp1r12a
7.91202e-264	-0.491966	0.371	0.856	2.45708e-259	mm10-Ascc3
8.85123e-264	-0.427354	0.339	0.818	2.74875e-259	mm10-Lgals9
9.74488e-264	0.114708	0.28	0.489	3.02627e-259	mm10-Use1
9.88667e-264	0.28432	0.441	0.603	3.07031e-259	mm10-Atp5j
1.22438e-263	-0.0675671	0.323	0.673	3.80232e-259	mm10-Med13
1.59585e-263	-0.341101	0.184	0.615	4.9559e-259	mm10-Dapp1
2.05137e-263	0.205212	0.425	0.631	6.37054e-259	mm10-Mob4
3.59084e-263	0.0511951	0.304	0.615	1.11514e-258	mm10-Trpm2
4.23997e-263	0.087728	0.279	0.505	1.31672e-258	mm10-Samd4b
5.62691e-263	0.189763	0.366	0.551	1.74744e-258	mm10-Bzw1
5.99976e-263	0.228968	0.305	0.474	1.86323e-258	mm10-Usf2
6.43159e-263	0.224575	0.349	0.502	1.99733e-258	mm10-Prelid1
6.69481e-263	-0.364511	0.33	0.794	2.07907e-258	mm10-Zc3h7a
6.99185e-263	-0.487702	0.248	0.73	2.17132e-258	mm10-Azi2
7.64362e-263	0.249635	0.31	0.471	2.37373e-258	mm10-Rbx1
9.7119e-263	0.0978328	0.362	0.631	3.01603e-258	mm10-Serinc1
1.02863e-262	0.0333466	0.496	0.812	3.1944e-258	mm10-Gpbp1
1.11768e-262	0.265682	0.441	0.623	3.47095e-258	mm10-Leprotl1
1.13833e-262	-0.291694	0.396	0.845	3.53507e-258	mm10-Irf9
1.22181e-262	0.0878802	0.315	0.588	3.79434e-258	mm10-Ddx24
1.71721e-262	0.0959754	0.457	0.75	5.33278e-258	mm10-Riok3
1.8083e-262	-0.212623	0.254	0.662	5.61568e-258	mm10-Abtb2
1.90661e-262	-0.0894034	0.424	0.802	5.92097e-258	mm10-Pcf11
3.23157e-262	0.129664	0.328	0.566	1.00356e-257	mm10-Srsf11
3.64943e-262	0.0593664	0.178	0.402	1.13333e-257	mm10-Cpsf7
3.82051e-262	0.0282239	0.194	0.433	1.18646e-257	mm10-Ptpn23
3.86291e-262	0.292619	0.594	0.792	1.19963e-257	mm10-Rps15
4.73343e-262	0.0933241	0.477	0.762	1.46997e-257	mm10-Napa
9.03355e-262	0.193986	0.567	0.788	2.80537e-257	mm10-Pet100
9.40687e-262	0.15385	0.439	0.7	2.9213e-257	mm10-Med7
1.0021e-261	0.10413	0.237	0.442	3.11201e-257	mm10-Eif3k
1.09426e-261	-0.107032	0.275	0.676	3.39823e-257	mm10-Mrgpra2a
1.16314e-261	0.100617	0.435	0.722	3.61212e-257	mm10-Apobr
1.29423e-261	0.134717	0.293	0.507	4.01923e-257	mm10-Pkn1
1.37692e-261	0.202659	0.435	0.666	4.27602e-257	mm10-Arhgap45
1.64053e-261	-0.869816	0.72	0.98	5.09467e-257	mm10-Samhd1
1.67963e-261	-0.567997	0.393	0.874	5.21608e-257	mm10-Irf2
1.78385e-261	-0.0315096	0.245	0.576	5.53975e-257	mm10-Ifi27
2.3352e-261	0.208007	0.321	0.484	7.25196e-257	mm10-Ywhab
2.3626e-261	0.009591	0.264	0.559	7.33705e-257	mm10-Gm5150
3.387e-261	0.11698	0.28	0.494	1.05183e-256	mm10-Gsk3a
3.67197e-261	0.168912	0.45	0.686	1.14033e-256	mm10-Tm9sf3
3.71964e-261	0.15765	0.473	0.717	1.15513e-256	mm10-Csnk1a1
5.31338e-261	-0.36732	0.116	0.528	1.65007e-256	mm10-Bst2
8.67726e-261	-0.16824	0.189	0.555	2.69472e-256	mm10-Upf2
1.33131e-260	-0.0194577	0.336	0.672	4.13437e-256	mm10-Nr3c1
1.48578e-260	0.135574	0.235	0.403	4.6141e-256	mm10-Psma2
1.67095e-260	0.108748	0.256	0.466	5.18914e-256	mm10-Mark2
1.67435e-260	0.247397	0.51	0.7	5.19968e-256	mm10-Dph3
1.74906e-260	0.101078	0.298	0.558	5.4317e-256	mm10-Ankrd44
1.89974e-260	0.155624	0.256	0.431	5.89965e-256	mm10-Mpc2
2.75172e-260	0.0701813	0.275	0.524	8.54546e-256	mm10-Napsa
2.9267e-260	0.110737	0.479	0.748	9.08886e-256	mm10-Ube2d2a
2.94121e-260	-0.0390612	0.204	0.514	9.13392e-256	mm10-Cep350
2.96887e-260	0.11609	0.233	0.411	9.21983e-256	mm10-Sft2d1
3.6045e-260	0.147667	0.278	0.475	1.11938e-255	mm10-Sec11c
4.31529e-260	0.0281265	0.252	0.531	1.34011e-255	mm10-Fam217b
5.17055e-260	0.178722	0.423	0.624	1.60571e-255	mm10-Ppp1cb
5.45129e-260	0.0552867	0.208	0.44	1.6929e-255	mm10-Wdfy4
6.03573e-260	-0.366959	0.009	0.323	1.8744e-255	mm10-Fap
6.72684e-260	0.150023	0.324	0.567	2.08902e-255	mm10-Scarb2
8.85041e-260	0.210334	0.544	0.77	2.74849e-255	mm10-Rpl23a
9.1478e-260	-0.276531	0.356	0.805	2.84085e-255	mm10-Gk
1.6344e-259	-0.320333	0.087	0.467	5.07561e-255	mm10-Lmo2
1.71591e-259	0.223092	0.334	0.479	5.32877e-255	mm10-Ube2n
1.94104e-259	0.100489	0.254	0.457	6.02789e-255	mm10-Arhgap9
2.67639e-259	0.219171	0.453	0.671	8.31151e-255	mm10-Rheb
2.78641e-259	0.190503	0.451	0.676	8.6532e-255	mm10-Myo1f
2.99383e-259	0.220261	0.326	0.488	9.29735e-255	mm10-Cnih4
3.06075e-259	0.0604016	0.33	0.607	9.50516e-255	mm10-Eif4a2
3.53244e-259	-0.10999	0.249	0.6	1.097e-254	mm10-Hk3
3.72248e-259	0.180367	0.265	0.434	1.15602e-254	mm10-Rpl4
3.76633e-259	0.0348352	0.236	0.495	1.16963e-254	mm10-Gng2
4.31295e-259	0.226019	0.324	0.469	1.33939e-254	mm10-Pdcd6
4.59058e-259	0.0552677	0.49	0.822	1.4256e-254	mm10-Lpin2
6.28952e-259	-0.0559607	0.265	0.598	1.95321e-254	mm10-Evi2a
6.42538e-259	0.068188	0.332	0.608	1.9954e-254	mm10-Rapgef6
6.56927e-259	0.134451	0.351	0.605	2.04009e-254	mm10-Man2b1
1.25642e-258	-0.0932314	0.308	0.683	3.90181e-254	mm10-Mylip
1.74788e-258	0.0596416	0.247	0.499	5.42804e-254	mm10-Uhrf1bp1l
2.09639e-258	0.0603934	0.24	0.487	6.51034e-254	mm10-Ankhd1
2.14165e-258	-0.200156	0.246	0.655	6.65088e-254	mm10-Mpp1
2.16749e-258	0.134755	0.316	0.539	6.73116e-254	mm10-Bbip1
2.3118e-258	0.122435	0.253	0.428	7.1793e-254	mm10-Csnk2b
2.95416e-258	0.00801165	0.39	0.736	9.17413e-254	mm10-Fnip1
3.0597e-258	0.0576617	0.268	0.555	9.50189e-254	mm10-Tatdn2
4.08356e-258	0.182068	0.377	0.575	1.26815e-253	mm10-Rack1
4.61117e-258	0.0171138	0.314	0.639	1.432e-253	mm10-Dhrs9
5.27155e-258	0.226425	0.354	0.513	1.63708e-253	mm10-Minos1
6.28877e-258	-0.0478145	0.307	0.635	1.95298e-253	mm10-Ppp1r11
6.37417e-258	-0.0432729	0.282	0.625	1.9795e-253	mm10-Abcg1
9.84611e-258	0.147637	0.315	0.525	3.05771e-253	mm10-Prex1
1.09075e-257	0.142688	0.252	0.428	3.38733e-253	mm10-Poldip3
1.1573e-257	-0.219888	0.3	0.715	3.59398e-253	mm10-Nfkbib
1.17606e-257	0.0340528	0.262	0.544	3.65227e-253	mm10-Cdk12
1.18108e-257	-0.188372	0.204	0.603	3.66784e-253	mm10-4930523C07Rik
1.18574e-257	-0.292066	0.201	0.618	3.68232e-253	mm10-Cers6
1.24531e-257	0.00338222	0.178	0.433	3.86732e-253	mm10-Evi2
1.42423e-257	0.215347	0.343	0.486	4.42295e-253	mm10-Eif4h
1.46079e-257	-0.22836	0.325	0.743	4.53648e-253	mm10-Psme1
1.83984e-257	0.308752	0.545	0.743	5.71362e-253	mm10-Rpl6
1.84832e-257	0.217805	0.542	0.759	5.73997e-253	mm10-Clta
1.86558e-257	-0.224492	0.084	0.425	5.79357e-253	mm10-Gca
2.52149e-257	0.12677	0.247	0.427	7.83049e-253	mm10-Dctn3
2.5762e-257	0.191867	0.269	0.421	8.00039e-253	mm10-Ndufb7
2.83123e-257	-0.179711	0.089	0.417	8.79238e-253	mm10-Gm36161
3.13215e-257	0.199083	0.292	0.461	9.72688e-253	mm10-Smdt1
3.72198e-257	-0.108935	0.222	0.563	1.15586e-252	mm10-Xpo6
4.25412e-257	0.0691623	0.298	0.557	1.32112e-252	mm10-Gabpb1
6.20825e-257	0.0445409	0.242	0.507	1.92797e-252	mm10-Gm31718
1.21129e-256	0.158065	0.225	0.376	3.76166e-252	mm10-Uqcr11
1.24962e-256	0.123144	0.284	0.499	3.8807e-252	mm10-Ctsa
1.3073e-256	0.234943	0.305	0.428	4.05983e-252	mm10-Rer1
1.39228e-256	0.145855	0.474	0.708	4.32373e-252	mm10-Mapre1
1.99609e-256	-0.16076	0.388	0.795	6.19886e-252	mm10-Aff1
2.33161e-256	-0.169425	0.381	0.793	7.24083e-252	mm10-Dclre1c
2.42613e-256	0.186261	0.303	0.47	7.53435e-252	mm10-Gdi2
2.43031e-256	0.305258	0.604	0.81	7.54734e-252	mm10-Rps15a
2.92314e-256	-0.240305	0.241	0.658	9.07781e-252	mm10-Ggct
3.38823e-256	0.290573	0.471	0.63	1.05222e-251	mm10-Ndufa2
3.66999e-256	0.198021	0.347	0.531	1.13971e-251	mm10-Cab39
3.99449e-256	0.114427	0.27	0.477	1.24049e-251	mm10-Glyr1
4.4434e-256	0.13352	0.307	0.544	1.3799e-251	mm10-Ttc7
4.71671e-256	0.171042	0.245	0.434	1.46477e-251	mm10-Cox7b
4.85484e-256	0.0764086	0.286	0.534	1.50767e-251	mm10-Stag2
6.18168e-256	0.0378772	0.312	0.623	1.91972e-251	mm10-Sri
6.4201e-256	0.160213	0.53	0.774	1.99376e-251	mm10-Eef1b2
9.99604e-256	-0.23173	0.104	0.461	3.10427e-251	mm10-Stard3
1.03332e-255	0.128407	0.486	0.762	3.20898e-251	mm10-Rtn4
1.25014e-255	0.100547	0.253	0.469	3.88232e-251	mm10-Atxn2l
1.33788e-255	-0.0234146	0.274	0.596	4.15479e-251	mm10-Ing3
1.47111e-255	0.0246459	0.277	0.572	4.56852e-251	mm10-Usp16
1.90266e-255	-0.0316183	0.226	0.506	5.90872e-251	mm10-Uba1
3.00957e-255	0.0315676	0.339	0.634	9.34621e-251	mm10-Ubap2l
3.29117e-255	0.216618	0.317	0.479	1.02207e-250	mm10-Blcap
3.36118e-255	0.0475364	0.163	0.366	1.04382e-250	mm10-Fbxo38
3.90876e-255	0.0615136	0.208	0.421	1.21387e-250	mm10-Tmem164
5.45757e-255	0.22043	0.575	0.771	1.69485e-250	mm10-Rab2a
6.21359e-255	0.181039	0.265	0.431	1.92963e-250	mm10-Cmtm7
6.23738e-255	0.147987	0.275	0.493	1.93702e-250	mm10-Tmem38b
7.5814e-255	0.104296	0.192	0.348	2.3544e-250	mm10-Timm17b
8.9308e-255	0.143028	0.381	0.629	2.77346e-250	mm10-Mtmr6
1.05812e-254	0.0651295	0.239	0.49	3.28599e-250	mm10-Pfkfb4
1.14465e-254	0.200173	0.39	0.607	3.55472e-250	mm10-Gm34084
1.20747e-254	0.0842981	0.29	0.568	3.74978e-250	mm10-Arhgap31
1.22415e-254	0.0132718	0.286	0.575	3.8016e-250	mm10-Lrrc8d
1.28973e-254	0.211908	0.451	0.666	4.00525e-250	mm10-Bcl10
1.33031e-254	0.056218	0.235	0.486	4.13128e-250	mm10-Uvrag
1.44383e-254	0.160335	0.427	0.683	4.48381e-250	mm10-Reep3
1.74972e-254	0.333239	0.456	0.666	5.43375e-250	mm10-Tgfbr1
1.78731e-254	-0.101242	0.158	0.476	5.55048e-250	mm10-Sh3bp2
2.26275e-254	0.189235	0.362	0.577	7.02696e-250	mm10-Arhgef1
2.57471e-254	0.046922	0.35	0.644	7.99575e-250	mm10-Qk
3.37927e-254	-0.0154612	0.249	0.547	1.04943e-249	mm10-Acap2
6.14672e-254	0.138424	0.337	0.552	1.90886e-249	mm10-Ube2s
6.77753e-254	-0.0689592	0.173	0.471	2.10476e-249	mm10-Birc2
7.97857e-254	0.0409965	0.261	0.546	2.47775e-249	mm10-Gm39321
8.29619e-254	0.0482395	0.286	0.564	2.57638e-249	mm10-Ube2h
8.66032e-254	-0.074867	0.147	0.438	2.68946e-249	mm10-Numa1
1.01935e-253	0.00345618	0.178	0.431	3.16559e-249	mm10-Dbnl
1.08457e-253	0.0614794	0.23	0.46	3.36812e-249	mm10-Usp19
1.32937e-253	-0.0812425	0.289	0.663	4.12835e-249	mm10-Map3k8
1.3435e-253	-0.402707	0.372	0.836	4.17223e-249	mm10-Rhoh
1.39823e-253	0.0307374	0.303	0.614	4.34221e-249	mm10-Nrros
1.63536e-253	-0.0303245	0.253	0.586	5.07862e-249	mm10-Soat1
1.699e-253	-0.177695	0.245	0.636	5.27623e-249	mm10-Hk1
1.77405e-253	0.084307	0.399	0.705	5.5093e-249	mm10-Fndc3b
2.33295e-253	0.0067195	0.21	0.467	7.24499e-249	mm10-Gosr2
2.71268e-253	0.226238	0.309	0.458	8.42422e-249	mm10-Uqcr10
4.09681e-253	0.302554	0.471	0.677	1.27226e-248	mm10-Rpl22
4.15809e-253	0.170113	0.276	0.438	1.29129e-248	mm10-Tprgl
4.2821e-253	-0.138231	0.333	0.707	1.32981e-248	mm10-Pdcd10
4.75188e-253	0.0385672	0.174	0.401	1.4757e-248	mm10-Wipf2
5.79299e-253	-0.46557	0.356	0.832	1.79901e-248	mm10-Stat1
6.92762e-253	-0.38216	0.375	0.836	2.15137e-248	mm10-Rap2c
7.7273e-253	0.0505967	0.239	0.498	2.39971e-248	mm10-Usp32
8.80541e-253	-0.127249	0.114	0.418	2.73452e-248	mm10-Hsh2d
8.95353e-253	0.0961077	0.201	0.383	2.78052e-248	mm10-Csk
1.09854e-252	-0.109861	0.12	0.413	3.41153e-248	mm10-Tbkbp1
1.11879e-252	-0.024903	0.179	0.437	3.4744e-248	mm10-Acaa1a
1.36209e-252	-0.0423791	0.316	0.653	4.22998e-248	mm10-Pdlim5
1.36618e-252	0.0960457	0.24	0.444	4.24266e-248	mm10-Rab5a
1.69795e-252	-0.408318	0.065	0.45	5.27299e-248	mm10-Whamm
2.31166e-252	0.0674546	0.49	0.788	7.17886e-248	mm10-Sirpb1b
2.31874e-252	0.0193319	0.207	0.462	7.20086e-248	mm10-Usp7
2.38609e-252	-0.0896911	0.227	0.552	7.41e-248	mm10-Rab10
3.57679e-252	0.30434	0.541	0.719	1.11077e-247	mm10-1810058I24Rik
4.16068e-252	0.0626459	0.245	0.495	1.2921e-247	mm10-Lmbrd1
6.23613e-252	-0.994537	0.026	0.378	1.93663e-247	mm10-Ifi203
7.53272e-252	0.330001	0.398	0.518	2.33929e-247	mm10-Naca
8.39182e-252	0.18695	0.477	0.722	2.60608e-247	mm10-Wdr26
1.15908e-251	0.292998	0.447	0.572	3.59951e-247	mm10-Fam104a
1.17444e-251	0.280056	0.611	0.774	3.64722e-247	mm10-Btf3
1.57235e-251	0.231566	0.507	0.684	4.88292e-247	mm10-Snx3
1.65034e-251	-0.00386272	0.342	0.665	5.12513e-247	mm10-Cfp
1.66057e-251	0.132424	0.392	0.648	5.15688e-247	mm10-Hbp1
1.70348e-251	0.0134508	0.237	0.535	5.29016e-247	mm10-Pik3c2a
1.80617e-251	-0.172586	0.151	0.5	5.60905e-247	mm10-Xdh
1.8496e-251	-0.0053149	0.262	0.583	5.74394e-247	mm10-Sycp2
2.02196e-251	0.0233853	0.163	0.397	6.27921e-247	mm10-Rnf38
2.74736e-251	0.0646442	0.303	0.57	8.53191e-247	mm10-Ubn1
3.21e-251	0.14525	0.444	0.709	9.96865e-247	mm10-Vav1
5.38359e-251	0.176984	0.524	0.784	1.67188e-246	mm10-Rps5
5.48576e-251	0.277412	0.636	0.835	1.7036e-246	mm10-Rps7
7.43143e-251	0.172642	0.42	0.672	2.30783e-246	mm10-Hmgn2
7.51991e-251	0.0386019	0.403	0.699	2.33531e-246	mm10-Tmod3
1.24813e-250	0.0101158	0.251	0.541	3.87608e-246	mm10-Pi16
1.4398e-250	0.0323136	0.2	0.469	4.47129e-246	mm10-Gm19705
1.49516e-250	0.155089	0.249	0.402	4.64323e-246	mm10-Psmb3
1.68312e-250	0.159056	0.259	0.421	5.22691e-246	mm10-Tmem248
1.70566e-250	-0.234852	0.126	0.488	5.29694e-246	mm10-Prr5l
1.76903e-250	0.190549	0.287	0.476	5.49372e-246	mm10-Gnl1
1.97621e-250	0.0675785	0.229	0.48	6.13711e-246	mm10-Tlr6
2.23162e-250	0.180001	0.415	0.637	6.9303e-246	mm10-Pgd
2.27253e-250	-0.693784	0.403	0.871	7.05735e-246	mm10-Samd9l
2.32636e-250	-1.24205	0.482	0.892	7.22452e-246	mm10-Ccl4
2.81914e-250	0.144191	0.266	0.45	8.75485e-246	mm10-Rnf10
3.03751e-250	-0.229482	0.1	0.45	9.43298e-246	mm10-Smg7
3.08353e-250	-0.204943	0.135	0.489	9.5759e-246	mm10-Ubtd1
3.66927e-250	0.159868	0.611	0.857	1.13949e-245	mm10-Pcbp2
7.89481e-250	0.22067	0.315	0.463	2.45173e-245	mm10-Tmem258
9.242e-250	0.201925	0.328	0.517	2.8701e-245	mm10-Dok3
9.8739e-250	0.148108	0.522	0.805	3.06634e-245	mm10-Braf
1.30279e-249	0.411345	0.507	0.644	4.04583e-245	mm10-Rpl35
1.54275e-249	0.157371	0.27	0.458	4.79101e-245	mm10-Mical1
1.55377e-249	0.127595	0.238	0.403	4.82523e-245	mm10-Epn1
1.58363e-249	0.178815	0.29	0.458	4.91798e-245	mm10-Sys1
1.69023e-249	0.0327785	0.225	0.472	5.24902e-245	mm10-2810403A07Rik
1.75239e-249	0.23593	0.29	0.411	5.44205e-245	mm10-Sf3b5
2.0242e-249	0.173031	0.347	0.563	6.28616e-245	mm10-Nsrp1
2.83031e-249	0.162582	0.372	0.597	8.78953e-245	mm10-Ppp2r5a
3.46839e-249	0.123697	0.217	0.387	1.07711e-244	mm10-Map2k2
3.50509e-249	0.175716	0.273	0.455	1.0885e-244	mm10-Tmem30a
3.80487e-249	-0.201117	0.162	0.532	1.1816e-244	mm10-Gm46224
3.87816e-249	0.146058	0.238	0.386	1.20436e-244	mm10-Cers2
3.88673e-249	0.121256	0.256	0.465	1.20702e-244	mm10-Safb
4.03428e-249	-0.298189	0.175	0.577	1.25284e-244	mm10-Jaml
4.81118e-249	0.145434	0.224	0.375	1.49411e-244	mm10-Taf6l
4.81713e-249	-0.504213	0.206	0.668	1.49596e-244	mm10-Pcgf5
6.16331e-249	0.134233	0.493	0.785	1.91401e-244	mm10-Ctnnb1
6.93991e-249	-0.0122462	0.415	0.752	2.15519e-244	mm10-Arhgap30
8.62819e-249	0.155792	0.618	0.87	2.67948e-244	mm10-Csde1
9.76647e-249	-0.462879	0.214	0.67	3.03298e-244	mm10-Ripk1
1.07425e-248	0.157118	0.397	0.63	3.33609e-244	mm10-Mef2d
1.18016e-248	0.11931	0.277	0.481	3.66499e-244	mm10-Ap3s1
1.2569e-248	0.21699	0.268	0.393	3.9033e-244	mm10-Sumo2
1.31329e-248	0.062955	0.427	0.757	4.07842e-244	mm10-Rab44
1.75296e-248	0.263138	0.395	0.557	5.4438e-244	mm10-Arf6
2.57113e-248	0.106091	0.369	0.644	7.98465e-244	mm10-Dhrs7
2.72321e-248	0.0725677	0.28	0.556	8.45692e-244	mm10-Lilra6
3.29848e-248	-0.0315287	0.245	0.563	1.02434e-243	mm10-N4bp2
3.66412e-248	0.149319	0.258	0.43	1.13789e-243	mm10-Leng8
3.79756e-248	0.303993	0.673	0.82	1.17933e-243	mm10-Ost4
4.29275e-248	0.0392801	0.215	0.449	1.33311e-243	mm10-Hpcal1
5.46191e-248	0.191973	0.304	0.471	1.6962e-243	mm10-Tmem234
7.31265e-248	0.099214	0.238	0.46	2.27094e-243	mm10-Dennd1c
7.43981e-248	0.163482	0.533	0.799	2.31043e-243	mm10-Luc7l2
7.86705e-248	0.163524	0.236	0.372	2.44311e-243	mm10-Mrps21
8.42997e-248	0.167269	0.254	0.407	2.61793e-243	mm10-Mfap1b
9.99443e-248	0.0225463	0.453	0.767	3.10377e-243	mm10-Cggbp1
1.06225e-247	0.126386	0.255	0.451	3.2988e-243	mm10-Chic2
1.0928e-247	-0.120878	0.425	0.812	3.39369e-243	mm10-Rrbp1
1.15243e-247	0.131961	0.455	0.702	3.57889e-243	mm10-Stk40
1.63511e-247	0.109923	0.421	0.71	5.07785e-243	mm10-Sfpq
1.78307e-247	0.165311	0.583	0.824	5.53732e-243	mm10-Chmp2a
1.79176e-247	-0.179624	0.145	0.499	5.56431e-243	mm10-Ubn2
1.86336e-247	-0.479767	0.209	0.663	5.78667e-243	mm10-Rnasel
2.44841e-247	0.124713	0.506	0.787	7.60353e-243	mm10-Cd68
2.63078e-247	0.212754	0.492	0.739	8.16988e-243	mm10-Lamp1
2.93798e-247	0.160132	0.501	0.779	9.12389e-243	mm10-Sema4a
3.10552e-247	0.117362	0.56	0.835	9.6442e-243	mm10-Hcst
3.21637e-247	0.0803705	0.208	0.417	9.98843e-243	mm10-Arap1
3.50108e-247	0.0966295	0.518	0.787	1.08726e-242	mm10-Cd82
4.36876e-247	-0.49573	0.485	0.926	1.35672e-242	mm10-Rnf19b
6.44037e-247	-0.0744252	0.221	0.549	2.00006e-242	mm10-Atp8b4
7.41776e-247	0.117655	0.295	0.521	2.30358e-242	mm10-Fmnl3
7.85633e-247	-0.018853	0.377	0.719	2.43978e-242	mm10-Rybp
9.32077e-247	-0.0119202	0.205	0.484	2.89457e-242	mm10-Gnaq
1.32998e-246	0.163701	0.394	0.609	4.13025e-242	mm10-Nrd1
1.65644e-246	0.278254	0.385	0.527	5.14409e-242	mm10-Iscu
1.7039e-246	0.0743055	0.305	0.576	5.29146e-242	mm10-Msra
1.93977e-246	-0.0965475	0.458	0.829	6.02396e-242	mm10-Il10ra
2.07575e-246	0.111405	0.302	0.553	6.44624e-242	mm10-Bclaf1
2.08334e-246	0.205392	0.442	0.677	6.46981e-242	mm10-Ncl
2.52901e-246	0.173403	0.312	0.524	7.85386e-242	mm10-Heca
2.5356e-246	-0.165729	0.13	0.46	7.8743e-242	mm10-Nono
2.79844e-246	0.104866	0.266	0.487	8.69054e-242	mm10-Tmem251
2.87487e-246	0.0457305	0.384	0.697	8.9279e-242	mm10-St3gal6
2.89121e-246	-0.747846	0.225	0.703	8.97865e-242	mm10-Fndc3a
3.04599e-246	0.0663582	0.211	0.434	9.45933e-242	mm10-Prrc2a
3.09756e-246	0.162729	0.456	0.716	9.61947e-242	mm10-Gm14005
3.20474e-246	0.199486	0.262	0.407	9.95231e-242	mm10-Fam168b
3.34224e-246	0.165519	0.397	0.615	1.03793e-241	mm10-BC031181
3.73681e-246	0.415652	0.682	0.843	1.16047e-241	mm10-Rps26
5.10658e-246	0.0900457	0.254	0.485	1.58585e-241	mm10-Ccpg1
5.32109e-246	0.147763	0.267	0.454	1.65246e-241	mm10-Ywhag
5.64601e-246	0.0515957	0.179	0.382	1.75337e-241	mm10-Znhit1
7.00875e-246	0.0684757	0.239	0.468	2.17657e-241	mm10-Sirt2
7.43631e-246	0.142607	0.369	0.621	2.30935e-241	mm10-Slc27a4
7.69266e-246	-0.33903	0.177	0.592	2.38895e-241	mm10-Nub1
8.95681e-246	-0.614294	0.399	0.866	2.78154e-241	mm10-Trim12c
9.2625e-246	-0.254113	0.279	0.692	2.87647e-241	mm10-Mycbp2
9.65656e-246	0.138752	0.261	0.439	2.99884e-241	mm10-Khdrbs1
1.32572e-245	0.0800802	0.22	0.428	4.11704e-241	mm10-Znrd1
1.64685e-245	0.161488	0.3	0.505	5.11428e-241	mm10-Csf1r
3.03932e-245	-0.268348	0.135	0.511	9.43862e-241	mm10-Sipa1l1
3.42811e-245	0.112615	0.424	0.687	1.0646e-240	mm10-Cmtm6
3.83e-245	0.188943	0.534	0.772	1.18941e-240	mm10-Hnrnpa3
3.9502e-245	0.147421	0.253	0.435	1.22674e-240	mm10-Dnajc5
4.03934e-245	0.0455838	0.277	0.555	1.25442e-240	mm10-Dennd1b
4.67323e-245	0.216397	0.325	0.472	1.45127e-240	mm10-Pofut2
4.89472e-245	0.229849	0.406	0.596	1.52005e-240	mm10-Rab14
6.40674e-245	0.218391	0.423	0.629	1.98961e-240	mm10-Pcbp1
8.22852e-245	-0.848108	0.103	0.531	2.55537e-240	mm10-Cybb
1.25578e-244	0.124058	0.224	0.385	3.89983e-240	mm10-Higd2a
1.31958e-244	0.118827	0.255	0.441	4.09794e-240	mm10-Cyb5r4
1.83352e-244	0.114397	0.191	0.35	5.69398e-240	mm10-Chtf8
1.92861e-244	0.0627388	0.216	0.438	5.9893e-240	mm10-Pip4k2a
2.1787e-244	0.0174941	0.166	0.396	6.76594e-240	mm10-Gsdmd
2.19895e-244	-0.0553455	0.161	0.438	6.82883e-240	mm10-Hmox2
2.4308e-244	0.329275	0.497	0.645	7.54884e-240	mm10-Purb
2.60917e-244	0.158697	0.277	0.497	8.10277e-240	mm10-Pnpla7
2.73325e-244	-0.0520965	0.234	0.553	8.4881e-240	mm10-Orai2
2.95075e-244	0.25999	0.426	0.605	9.16354e-240	mm10-Ifngr1
3.14144e-244	0.136314	0.259	0.444	9.75574e-240	mm10-Zmat2
5.36036e-244	0.038565	0.203	0.437	1.66466e-239	mm10-Stx7
5.78154e-244	-0.235313	0.149	0.523	1.79546e-239	mm10-Inpp1
6.0142e-244	0.363498	0.713	0.855	1.86771e-239	mm10-Elob
6.11782e-244	0.0686417	0.408	0.691	1.89989e-239	mm10-Zswim4
6.61463e-244	0.206547	0.303	0.468	2.05417e-239	mm10-Rpl36a
7.54239e-244	0.140493	0.255	0.417	2.34229e-239	mm10-Atp5c1
7.97289e-244	0.104711	0.344	0.599	2.47598e-239	mm10-Cnn2
8.22001e-244	-0.113796	0.439	0.818	2.55272e-239	mm10-Sik3
8.27266e-244	0.0129838	0.234	0.525	2.56908e-239	mm10-A530064D06Rik
8.33023e-244	0.0568452	0.479	0.776	2.58695e-239	mm10-Arih1
9.30867e-244	0.13511	0.292	0.524	2.89081e-239	mm10-Taok1
9.53228e-244	0.22928	0.282	0.432	2.96025e-239	mm10-Canx
1.32854e-243	0.144926	0.243	0.425	4.12579e-239	mm10-Ctsh
1.49661e-243	-0.0680508	0.223	0.551	4.64772e-239	mm10-Cyfip1
1.54242e-243	0.0289253	0.183	0.43	4.78998e-239	mm10-Aftph
1.56716e-243	-0.0283324	0.144	0.404	4.86681e-239	mm10-A530013C23Rik
2.50485e-243	0.136572	0.374	0.62	7.7788e-239	mm10-Nipbl
2.77056e-243	0.271611	0.381	0.514	8.60397e-239	mm10-Saraf
2.82643e-243	-0.101212	0.412	0.797	8.77748e-239	mm10-Gls
2.90491e-243	0.259787	0.313	0.425	9.02119e-239	mm10-Polr1d
2.99384e-243	0.0205784	0.27	0.553	9.29736e-239	mm10-Chd1
3.30474e-243	-0.116278	0.229	0.569	1.02629e-238	mm10-I830077J02Rik
3.50098e-243	0.19428	0.27	0.421	1.08723e-238	mm10-Ssr4
3.8679e-243	0.185213	0.489	0.723	1.20118e-238	mm10-Sirpb1c
4.24163e-243	0.143296	0.454	0.716	1.31724e-238	mm10-Fbxo11
7.13046e-243	0.219079	0.329	0.494	2.21436e-238	mm10-Ier3ip1
8.09165e-243	0.118446	0.244	0.441	2.51286e-238	mm10-Myo9b
8.14364e-243	0.236368	0.535	0.71	2.52901e-238	mm10-Tmed10
8.8605e-243	0.326241	0.415	0.576	2.75163e-238	mm10-Rpl12
9.08223e-243	0.14884	0.352	0.576	2.82049e-238	mm10-Flot1
9.84185e-243	-0.0121307	0.226	0.527	3.05639e-238	mm10-Grn
1.22325e-242	0.189074	0.507	0.721	3.79881e-238	mm10-Gnai3
1.30016e-242	-0.413155	0.034	0.378	4.03764e-238	mm10-Il15ra
1.39137e-242	0.13842	0.236	0.394	4.32089e-238	mm10-Suds3
1.44152e-242	-0.371759	0.44	0.886	4.47665e-238	mm10-Gsap
1.45939e-242	0.197019	0.324	0.484	4.53212e-238	mm10-Vps29
1.78579e-242	-0.114068	0.168	0.499	5.54576e-238	mm10-Il2rg
1.94581e-242	0.123641	0.6	0.852	6.04272e-238	mm10-Capza1
2.98884e-242	0.0242375	0.459	0.779	9.28183e-238	mm10-Polr2a
3.03999e-242	0.150435	0.44	0.679	9.44068e-238	mm10-Mthfs
3.10976e-242	0.326007	0.671	0.795	9.65735e-238	mm10-Arpc4
3.96029e-242	0.0897872	0.287	0.572	1.22987e-237	mm10-Plec
4.16317e-242	-0.258928	0.464	0.889	1.29287e-237	mm10-Fpr2
4.32422e-242	-0.0481312	0.298	0.63	1.34289e-237	mm10-Dopey2
6.10422e-242	-0.154247	0.368	0.76	1.89567e-237	mm10-Atp11b
6.43135e-242	-0.0446267	0.291	0.631	1.99726e-237	mm10-Pbx1
6.54735e-242	0.204641	0.262	0.389	2.03328e-237	mm10-Puf60
1.16621e-241	0.219606	0.357	0.53	3.62166e-237	mm10-Stk11
1.21673e-241	0.12186	0.293	0.506	3.77855e-237	mm10-Tbc1d23
1.83376e-241	0.182639	0.254	0.392	5.69474e-237	mm10-Tmed7
1.89515e-241	-0.133173	0.435	0.816	5.88539e-237	mm10-Carhsp1
1.97106e-241	0.146179	0.381	0.629	6.12114e-237	mm10-Wac
2.58113e-241	0.215627	0.338	0.518	8.01571e-237	mm10-Map7d1
2.71709e-241	0.4337	0.552	0.686	8.43792e-237	mm10-Rpl32
3.19199e-241	-0.126477	0.29	0.643	9.91272e-237	mm10-Stk24
3.7608e-241	0.090047	0.214	0.43	1.16792e-236	mm10-Rsbn1l
3.83943e-241	0.0788781	0.406	0.712	1.19234e-236	mm10-Tnip1
4.96273e-241	-0.170269	0.185	0.539	1.54118e-236	mm10-Fnbp4
8.46818e-241	0.114492	0.358	0.61	2.62979e-236	mm10-Itsn2
8.84562e-241	-0.0594741	0.159	0.424	2.74701e-236	mm10-Eif6
9.22582e-241	0.0320111	0.245	0.563	2.86508e-236	mm10-Itpr2
1.0151e-240	-0.166274	0.425	0.847	3.1524e-236	mm10-Mrgpra2b
1.0343e-240	0.0786476	0.409	0.683	3.21202e-236	mm10-Sf3b6
1.05174e-240	-0.898127	0.039	0.4	3.26618e-236	mm10-Mndal
1.32746e-240	0.141839	0.249	0.409	4.12241e-236	mm10-Syap1
1.40579e-240	0.166598	0.231	0.367	4.36568e-236	mm10-Psmd4
1.57063e-240	0.214836	0.33	0.487	4.87758e-236	mm10-Abracl
1.68181e-240	-0.011579	0.185	0.459	5.22286e-236	mm10-Rab27a
2.56755e-240	0.205834	0.301	0.455	7.97353e-236	mm10-Cln5
2.57187e-240	-0.388888	0.32	0.772	7.98693e-236	mm10-4932438A13Rik
3.06873e-240	-0.670664	0.304	0.777	9.52994e-236	mm10-Il1a
3.47277e-240	0.163646	0.495	0.759	1.07847e-235	mm10-Glipr2
3.803e-240	0.292641	0.34	0.537	1.18102e-235	mm10-Capg
3.96793e-240	0.115168	0.36	0.615	1.23224e-235	mm10-Siglece
3.99666e-240	0.167097	0.325	0.517	1.24116e-235	mm10-Cdc42se1
4.28393e-240	-0.0720811	0.151	0.454	1.33038e-235	mm10-Mllt6
7.48839e-240	0.0859317	0.235	0.453	2.32552e-235	mm10-Epc1
7.66971e-240	0.0128129	0.202	0.46	2.38183e-235	mm10-Rictor
9.06298e-240	-0.190021	0.172	0.528	2.81451e-235	mm10-Fmr1
1.29761e-239	0.15704	0.321	0.544	4.02973e-235	mm10-Limd2
1.48707e-239	0.134763	0.397	0.628	4.61809e-235	mm10-Drap1
1.93037e-239	0.0356629	0.395	0.696	5.99477e-235	mm10-Tlr13
2.15251e-239	-0.501048	0.359	0.826	6.68462e-235	mm10-Psmb8
2.53396e-239	0.12847	0.446	0.731	7.86921e-235	mm10-Ftl1-ps1
2.57785e-239	0.165143	0.477	0.72	8.00553e-235	mm10-Prkcd
3.02971e-239	0.181893	0.35	0.541	9.40875e-235	mm10-Fbxl3
3.21239e-239	-0.0775495	0.27	0.608	9.97606e-235	mm10-Usp38
3.68229e-239	0.146543	0.334	0.582	1.14354e-234	mm10-Nisch
4.50519e-239	0.109811	0.262	0.497	1.39909e-234	mm10-Mapre2
4.82624e-239	0.165638	0.484	0.737	1.49879e-234	mm10-Sidt2
5.16583e-239	-0.488944	0.378	0.84	1.60425e-234	mm10-Taf7
5.21408e-239	0.123518	0.351	0.598	1.61923e-234	mm10-Lrrfip2
6.02456e-239	0.239262	0.517	0.734	1.87093e-234	mm10-Prrc2c
7.0994e-239	-0.229594	0.238	0.639	2.20472e-234	mm10-Cpeb4
1.04587e-238	0.154493	0.461	0.71	3.24796e-234	mm10-Aff4
1.0804e-238	-0.28408	0.129	0.5	3.35519e-234	mm10-A530032D15Rik
1.13329e-238	0.122667	0.258	0.461	3.51943e-234	mm10-Col4a3bp
1.31995e-238	0.0616663	0.258	0.497	4.09909e-234	mm10-Slc25a20
1.88931e-238	0.0767428	0.243	0.483	5.86725e-234	mm10-Prdm2
2.49978e-238	0.144437	0.47	0.733	7.76307e-234	mm10-Osbpl9
2.56991e-238	0.0968064	0.374	0.651	7.98086e-234	mm10-Bcl2l1
3.37256e-238	0.112683	0.323	0.579	1.04735e-233	mm10-Lbr
3.39446e-238	-0.353828	0.251	0.692	1.05415e-233	mm10-Hk2
4.54702e-238	0.0312199	0.197	0.434	1.41208e-233	mm10-Ublcp1
4.63081e-238	0.143045	0.435	0.67	1.4381e-233	mm10-Kdm2a
5.11867e-238	0.159637	0.477	0.711	1.5896e-233	mm10-Gnas
6.53527e-238	-0.223949	0.085	0.419	2.02953e-233	mm10-Usb1
9.13165e-238	0.201302	0.318	0.456	2.83583e-233	mm10-Vamp3
1.28418e-237	0.099593	0.198	0.369	3.98801e-233	mm10-Aup1
1.31338e-237	0.0357299	0.17	0.372	4.07872e-233	mm10-Zkscan6
1.61991e-237	0.0713001	0.265	0.499	5.03064e-233	mm10-Ssr3
1.79499e-237	-0.079968	0.123	0.4	5.57433e-233	mm10-Smcr8
1.80187e-237	0.113806	0.453	0.73	5.5957e-233	mm10-Zfp106
2.32855e-237	-0.442769	0.252	0.697	7.2313e-233	mm10-Katna1
2.36098e-237	0.310183	0.68	0.834	7.33203e-233	mm10-Cox4i1
2.52353e-237	0.0798846	0.214	0.437	7.83681e-233	mm10-Tnpo3
2.92668e-237	0.115649	0.223	0.4	9.08882e-233	mm10-Acap1
3.39549e-237	0.177255	0.259	0.403	1.05447e-232	mm10-Ndufa6
3.58771e-237	0.159189	0.313	0.495	1.11416e-232	mm10-Preb
3.82553e-237	-0.22813	0.399	0.814	1.18802e-232	mm10-Mapk6
4.23478e-237	0.209623	0.475	0.699	1.31511e-232	mm10-Cox6c
4.47966e-237	0.0732236	0.222	0.447	1.39116e-232	mm10-Psd4
4.76389e-237	0.0232276	0.202	0.442	1.47943e-232	mm10-Slc39a1
5.02603e-237	0.207626	0.302	0.439	1.56083e-232	mm10-Akirin1
7.18502e-237	0.119583	0.244	0.437	2.23131e-232	mm10-Msl1
8.50814e-237	0.0302281	0.208	0.451	2.6422e-232	mm10-Cyfip2
9.27686e-237	-0.133017	0.108	0.397	2.88093e-232	mm10-Ccnyl1
9.46772e-237	0.0936729	0.211	0.385	2.9402e-232	mm10-Stxbp2
1.06966e-236	0.157189	0.304	0.483	3.32184e-232	mm10-Sypl
1.09149e-236	0.0697331	0.212	0.424	3.38962e-232	mm10-Supt6
1.3978e-236	-0.155942	0.108	0.417	4.34087e-232	mm10-Dnajc13
1.41439e-236	0.133433	0.247	0.423	4.39238e-232	mm10-Fgfr1op2
1.5757e-236	0.113837	0.254	0.441	4.89332e-232	mm10-Capns1
1.70974e-236	0.220523	0.304	0.436	5.3096e-232	mm10-Cox5a
1.91852e-236	0.0845171	0.226	0.437	5.95797e-232	mm10-Csnk1e
2.13707e-236	0.169246	0.324	0.545	6.63669e-232	mm10-Phf20l1
2.50834e-236	-0.00826723	0.198	0.459	7.78966e-232	mm10-Btbd19
3.80327e-236	0.125689	0.27	0.466	1.18111e-231	mm10-Pdcd6ip
4.32235e-236	0.181843	0.248	0.402	1.34231e-231	mm10-Srp9
4.4462e-236	0.0411276	0.293	0.591	1.38077e-231	mm10-Amn1
5.51969e-236	-0.168792	0.289	0.677	1.71414e-231	mm10-Chil1
5.53671e-236	-0.495758	0.094	0.492	1.71942e-231	mm10-Ehd4
7.42812e-236	-0.0103275	0.371	0.717	2.3068e-231	mm10-Pfkp
9.27243e-236	0.0117905	0.17	0.409	2.87955e-231	mm10-Arhgap26
1.16457e-235	0.165609	0.553	0.804	3.61657e-231	mm10-Pum2
1.36553e-235	0.210004	0.514	0.707	4.24065e-231	mm10-Gnb1
1.44217e-235	-0.173038	0.124	0.451	4.47866e-231	mm10-Apobec1
1.65758e-235	-0.209615	0.466	0.874	5.14763e-231	mm10-Fas
2.01341e-235	-0.0289256	0.209	0.516	6.25264e-231	mm10-F5
2.67547e-235	0.104321	0.213	0.378	8.30869e-231	mm10-Ppp2r1a
2.78597e-235	-0.283993	0.043	0.369	8.65183e-231	mm10-Gm4070
3.14577e-235	-0.181437	0.114	0.438	9.7692e-231	mm10-Tle4
3.23574e-235	-0.455305	0.46	0.9	1.00486e-230	mm10-Ranbp2
3.90614e-235	0.0711909	0.272	0.546	1.21305e-230	mm10-Timp2
4.56809e-235	0.141338	0.492	0.738	1.41862e-230	mm10-Pten
4.71006e-235	0.457309	0.515	0.697	1.46271e-230	mm10-Rps19
4.74621e-235	0.230677	0.448	0.656	1.47394e-230	mm10-Neu1
5.15507e-235	-0.112358	0.273	0.604	1.60091e-230	mm10-Psma7
5.23654e-235	0.0719162	0.202	0.43	1.62621e-230	mm10-Aim2
5.87028e-235	0.126293	0.213	0.384	1.82302e-230	mm10-Hnrnpul2
6.6553e-235	0.385973	0.455	0.61	2.0668e-230	mm10-Rpsa
8.36738e-235	0.0565735	0.272	0.549	2.59849e-230	mm10-Cyld
8.67982e-235	0.225418	0.363	0.56	2.69552e-230	mm10-Fuca2
9.29721e-235	-0.00190878	0.169	0.43	2.88725e-230	mm10-Pcyt1a
9.67819e-235	-0.413792	0.069	0.435	3.00556e-230	mm10-H2-Q6
9.88281e-235	-0.202387	0.491	0.897	3.06911e-230	mm10-Trim25
9.89426e-235	-0.136505	0.348	0.727	3.07266e-230	mm10-Tspan13
9.98462e-235	0.0647886	0.225	0.446	3.10072e-230	mm10-Atp1a3
1.08611e-234	0.121087	0.339	0.571	3.37292e-230	mm10-Cdk17
1.14131e-234	0.153818	0.607	0.874	3.54433e-230	mm10-Eif4g2
1.27735e-234	0.216735	0.385	0.614	3.96681e-230	mm10-Itgax
1.43852e-234	-0.0754318	0.253	0.583	4.46732e-230	mm10-Fam129a
1.85995e-234	0.139488	0.232	0.393	5.77607e-230	mm10-Was
1.93607e-234	-0.297186	0.416	0.847	6.01247e-230	mm10-Arid5b
2.28657e-234	0.251257	0.661	0.858	7.10095e-230	mm10-Rpl27
2.48467e-234	-0.203105	0.296	0.697	7.71613e-230	mm10-Homer1
2.68819e-234	0.0887913	0.208	0.401	8.34817e-230	mm10-Mapk1ip1l
3.11189e-234	-0.24356	0.256	0.66	9.66399e-230	mm10-Tarm1
4.45619e-234	0.0941686	0.194	0.359	1.38387e-229	mm10-Bcap31
4.53699e-234	0.0326751	0.22	0.483	1.40896e-229	mm10-Padi4
4.60927e-234	0.129738	0.261	0.464	1.43141e-229	mm10-Gm14548
4.63845e-234	0.131161	0.222	0.39	1.44047e-229	mm10-Kansl1
4.92927e-234	0.0679861	0.566	0.868	1.53078e-229	mm10-Trem3
5.4936e-234	0.147067	0.343	0.558	1.70604e-229	mm10-Wapl
6.82713e-234	0.0836592	0.17	0.338	2.12016e-229	mm10-Trmt112
7.16706e-234	0.0380384	0.191	0.404	2.22573e-229	mm10-Slc44a1
9.08186e-234	0.185953	0.326	0.525	2.82037e-229	mm10-Kmt2c
9.27644e-234	0.0849599	0.178	0.351	2.8808e-229	mm10-Clk3
1.02596e-233	0.259259	0.468	0.68	3.18611e-229	mm10-Sgpl1
1.03701e-233	0.173187	0.249	0.388	3.22044e-229	mm10-Pcnp
1.12881e-233	0.210833	0.326	0.502	3.50551e-229	mm10-Rab31
1.51291e-233	0.0429804	0.448	0.752	4.69835e-229	mm10-Clint1
1.61631e-233	-0.0381148	0.196	0.506	5.01947e-229	mm10-Pmaip1
1.64912e-233	-0.307497	0.217	0.627	5.12136e-229	mm10-Herc1
1.86887e-233	0.0853204	0.276	0.522	5.80378e-229	mm10-Ahi1
1.9041e-233	0.402014	0.659	0.793	5.91318e-229	mm10-Rpl11
1.95367e-233	0.0929307	0.212	0.416	6.06713e-229	mm10-Vps13d
2.16748e-233	0.108171	0.225	0.397	6.73111e-229	mm10-Cr1l
2.2166e-233	0.112832	0.5	0.783	6.88365e-229	mm10-Sh2b2
3.45585e-233	0.053431	0.244	0.473	1.07321e-228	mm10-Ptms
5.29099e-233	0.0263222	0.229	0.497	1.64312e-228	mm10-Thoc2
5.34021e-233	-0.139101	0.095	0.379	1.6584e-228	mm10-Nod2
5.68785e-233	0.0772928	0.154	0.309	1.76636e-228	mm10-Prelid3b
7.5832e-233	0.0687214	0.293	0.545	2.35496e-228	mm10-Rbbp6
7.93737e-233	0.0273597	0.195	0.435	2.46495e-228	mm10-Fcho2
9.40593e-233	0.131112	0.361	0.593	2.92101e-228	mm10-Gpi1
1.02269e-232	-0.49237	0.181	0.615	3.17597e-228	mm10-D1Ertd622e
1.07008e-232	-0.165399	0.12	0.437	3.32314e-228	mm10-Snap29
1.25287e-232	0.105496	0.436	0.718	3.89078e-228	mm10-Srsf3
1.47814e-232	-0.0363594	0.21	0.511	4.59036e-228	mm10-Rnf19a
1.73452e-232	-0.0567739	0.257	0.59	5.38655e-228	mm10-Cdc42ep2
1.8144e-232	0.0841987	0.197	0.386	5.63462e-228	mm10-Sfxn5
2.24171e-232	0.0113245	0.206	0.476	6.96163e-228	mm10-Tinf2
2.41278e-232	0.105167	0.201	0.395	7.49289e-228	mm10-E030030I06Rik
2.52302e-232	0.145795	0.232	0.364	7.83525e-228	mm10-Aurkaip1
2.9859e-232	0.179465	0.351	0.553	9.27271e-228	mm10-Tbc1d15
3.31279e-232	0.091296	0.163	0.32	1.02879e-227	mm10-Necap2
3.90735e-232	0.108826	0.276	0.527	1.21343e-227	mm10-Dot1l
4.00933e-232	0.0977022	0.19	0.35	1.2451e-227	mm10-Eif3f
4.65111e-232	0.0392335	0.139	0.319	1.4444e-227	mm10-Sp2
4.70782e-232	0.117644	0.407	0.693	1.46201e-227	mm10-Cd84
7.68401e-232	-0.140357	0.092	0.382	2.38627e-227	mm10-H2-T24
8.496e-232	0.189309	0.261	0.418	2.63843e-227	mm10-Atp5k
1.06352e-231	0.12007	0.195	0.32	3.30278e-227	mm10-Cox14
1.09872e-231	0.35459	0.71	0.882	3.41206e-227	mm10-Rpl26
1.18348e-231	0.0571971	0.515	0.829	3.67528e-227	mm10-4833407H14Rik
1.50151e-231	-0.0614396	0.134	0.39	4.66293e-227	mm10-Pgghg
1.64096e-231	0.0478939	0.187	0.404	5.09601e-227	mm10-Nxf1
1.93906e-231	0.14305	0.241	0.441	6.02175e-227	mm10-Hexa
2.04728e-231	0.06663	0.207	0.404	6.35784e-227	mm10-Ugp2
2.07468e-231	0.0926299	0.243	0.44	6.44293e-227	mm10-Ppp1cc
2.45607e-231	0.161817	0.236	0.384	7.62733e-227	mm10-Trpc4ap
2.46327e-231	0.0505518	0.401	0.687	7.64969e-227	mm10-Ccnt1
2.50351e-231	0.110442	0.341	0.562	7.77466e-227	mm10-Rab6a
2.99976e-231	-0.157504	0.304	0.675	9.31574e-227	mm10-Cdk9
3.184e-231	0.0655164	0.165	0.33	9.8879e-227	mm10-Dnttip1
3.23905e-231	-0.29448	0.401	0.823	1.00589e-226	mm10-Cd164
3.33715e-231	0.07709	0.268	0.501	1.03635e-226	mm10-Prkcb
4.43913e-231	-0.334261	0.386	0.816	1.37857e-226	mm10-Arl6ip1
4.93372e-231	-0.265593	0.21	0.598	1.53217e-226	mm10-Ppp1r15b
5.28061e-231	0.100273	0.233	0.421	1.63989e-226	mm10-Ensa
5.43981e-231	-0.84772	0.627	0.947	1.68933e-226	mm10-Clec2d
6.91108e-231	0.0917565	0.202	0.398	2.14624e-226	mm10-Arcn1
7.30836e-231	0.168627	0.487	0.736	2.26961e-226	mm10-Wipf1
9.00348e-231	-0.0125246	0.477	0.819	2.79603e-226	mm10-Cast
1.00867e-230	-0.236097	0.054	0.368	3.13242e-226	mm10-Mov10
1.06886e-230	0.171813	0.29	0.452	3.31934e-226	mm10-Ube2k
1.11397e-230	0.0939806	0.234	0.434	3.45942e-226	mm10-Slc44a2
1.14273e-230	0.226256	0.404	0.627	3.54876e-226	mm10-Gm20406
1.78053e-230	0.160964	0.318	0.508	5.52945e-226	mm10-Slc25a5
2.07481e-230	-0.136469	0.128	0.427	6.44334e-226	mm10-Sgk3
2.09522e-230	0.0866217	0.36	0.621	6.5067e-226	mm10-Glipr1
2.50444e-230	-0.177155	0.153	0.489	7.77754e-226	mm10-Foxp1
2.65626e-230	0.19557	0.231	0.345	8.24901e-226	mm10-Atp5a1
2.73609e-230	0.118877	0.207	0.357	8.49693e-226	mm10-Ndfip1
3.03476e-230	0.0969608	0.215	0.407	9.42445e-226	mm10-Ccnd3
3.34093e-230	0.0898938	0.199	0.38	1.03753e-225	mm10-Eif4a3
3.57672e-230	0.119157	0.199	0.352	1.11075e-225	mm10-Amfr
3.84846e-230	-0.00593136	0.172	0.413	1.19514e-225	mm10-Vav3
5.18002e-230	0.181837	0.229	0.365	1.60865e-225	mm10-Pcif1
6.15584e-230	-0.427027	0.454	0.891	1.9117e-225	mm10-Myd88
6.20363e-230	0.416833	0.46	0.576	1.92654e-225	mm10-Rpl14
6.98485e-230	0.0188212	0.206	0.457	2.16914e-225	mm10-Atp7a
7.61791e-230	0.0191226	0.178	0.43	2.36574e-225	mm10-Lrif1
8.81957e-230	0.320807	0.448	0.568	2.73892e-225	mm10-Atf1
9.72163e-230	0.187745	0.245	0.372	3.01905e-225	mm10-Hsbp1
1.56409e-229	0.0602977	0.216	0.444	4.85728e-225	mm10-Btbd7
1.59354e-229	0.121803	0.195	0.339	4.94873e-225	mm10-Bud31
3.20017e-229	0.0816577	0.227	0.44	9.93812e-225	mm10-Bmp2k
3.63644e-229	0.0897156	0.178	0.335	1.1293e-224	mm10-Lamtor2
3.92123e-229	-0.142697	0.49	0.884	1.21774e-224	mm10-Stx11
3.96803e-229	0.115142	0.199	0.367	1.23227e-224	mm10-Ppp1r9b
4.2146e-229	0.151587	0.237	0.396	1.30884e-224	mm10-Sugt1
4.27366e-229	0.190211	0.353	0.551	1.32718e-224	mm10-Pira2
5.28871e-229	0.103637	0.265	0.47	1.64241e-224	mm10-Aqp9
5.63336e-229	0.143483	0.495	0.737	1.74944e-224	mm10-Serp1
7.64627e-229	-0.129128	0.12	0.42	2.37455e-224	mm10-Apaf1
1.26747e-228	-0.124381	0.144	0.454	3.93612e-224	mm10-B4galt3
1.49906e-228	0.0961283	0.217	0.409	4.65532e-224	mm10-Vamp2
2.31483e-228	0.0830466	0.359	0.625	7.18869e-224	mm10-Creg1
2.45709e-228	0.0626808	0.16	0.335	7.6305e-224	mm10-Arhgap4
2.68003e-228	0.0934424	0.192	0.377	8.32282e-224	mm10-Wdr45b
2.83347e-228	0.149558	0.211	0.333	8.79934e-224	mm10-Psmb5
2.84652e-228	0.0205862	0.162	0.39	8.83987e-224	mm10-Mctp1
2.91662e-228	0.139183	0.251	0.437	9.05755e-224	mm10-Elf4
3.14482e-228	-0.195	0.086	0.396	9.76623e-224	mm10-Xrn1
4.33214e-228	0.0123031	0.168	0.401	1.34535e-223	mm10-Lamtor3
4.473e-228	0.178619	0.233	0.372	1.38909e-223	mm10-Papola
4.82913e-228	-0.0441264	0.14	0.399	1.49969e-223	mm10-Utrn
5.00731e-228	-0.515951	0.035	0.368	1.55502e-223	mm10-Ifi208
5.548e-228	0.116106	0.385	0.625	1.72293e-223	mm10-Msl2
8.44474e-228	0.0327305	0.2	0.458	2.62251e-223	mm10-Rbm47
8.79118e-228	0.132068	0.259	0.442	2.7301e-223	mm10-Stk4
1.17462e-227	0.263668	0.525	0.711	3.64777e-223	mm10-Ifngr2
1.18713e-227	0.170868	0.415	0.639	3.68662e-223	mm10-Atg3
1.4847e-227	0.161721	0.313	0.507	4.61073e-223	mm10-Lysmd3
1.90236e-227	0.195928	0.29	0.426	5.90777e-223	mm10-Chmp3
1.96735e-227	0.233177	0.252	0.368	6.1096e-223	mm10-Tmem167
2.52474e-227	0.0677051	0.247	0.491	7.84057e-223	mm10-B9d2
2.68832e-227	0.181263	0.253	0.379	8.34857e-223	mm10-Arpc1a
2.75186e-227	0.163067	0.248	0.397	8.54589e-223	mm10-Strap
2.78912e-227	0.0452026	0.155	0.344	8.66161e-223	mm10-Dctn1
3.4939e-227	0.054366	0.187	0.399	1.08503e-222	mm10-Galnt11
3.66953e-227	0.154728	0.336	0.542	1.13957e-222	mm10-Rps4x
3.74875e-227	0.124325	0.5	0.774	1.16417e-222	mm10-Il13ra1
4.13129e-227	0.0469205	0.277	0.527	1.28297e-222	mm10-Rbm7
5.093e-227	0.139848	0.347	0.566	1.58163e-222	mm10-Rbm5
6.22056e-227	0.12925	0.243	0.442	1.9318e-222	mm10-Isca1
7.25767e-227	-0.260358	0.048	0.362	2.25387e-222	mm10-Rhox8
8.92774e-227	0.298306	0.534	0.708	2.77251e-222	mm10-Sirpa
1.31502e-226	0.211978	0.286	0.447	4.08379e-222	mm10-Zmiz1
1.62516e-226	0.112343	0.211	0.396	5.04694e-222	mm10-Sipa1l2
1.70896e-226	0.0746997	0.206	0.407	5.30718e-222	mm10-Ube2f
1.73445e-226	0.244547	0.353	0.546	5.38635e-222	mm10-Dgkz
1.89004e-226	0.0578254	0.181	0.4	5.86952e-222	mm10-Arid1b
1.95334e-226	0.112558	0.405	0.694	6.06608e-222	mm10-Ptpre
2.09626e-226	0.384525	0.74	0.897	6.50993e-222	mm10-Rpl8
2.12393e-226	0.246097	0.386	0.556	6.59588e-222	mm10-Fam76a
2.45142e-226	0.110522	0.24	0.443	7.61289e-222	mm10-Ccdc174
3.04688e-226	0.208503	0.426	0.639	9.46207e-222	mm10-Il6ra
3.08729e-226	0.257633	0.503	0.696	9.58757e-222	mm10-Ssh2
3.5996e-226	0.0301046	0.158	0.355	1.11786e-221	mm10-Rnf115
3.95839e-226	-0.81997	0.189	0.638	1.22928e-221	mm10-Plac8
4.19777e-226	-0.189767	0.193	0.549	1.30362e-221	mm10-Itga4
4.77935e-226	0.0827167	0.208	0.402	1.48423e-221	mm10-Hsd17b11
4.96793e-226	0.107551	0.264	0.479	1.54279e-221	mm10-Kdm3a
7.21165e-226	0.0858197	0.226	0.452	2.23958e-221	mm10-Ebi3
7.84876e-226	0.136381	0.236	0.431	2.43743e-221	mm10-N4bp2l1
8.17221e-226	0.146747	0.35	0.613	2.53788e-221	mm10-Hsp90ab1
8.24424e-226	0.0983865	0.27	0.523	2.56025e-221	mm10-Mfsd6
9.46868e-226	0.124996	0.542	0.802	2.9405e-221	mm10-Ptpn12
9.47787e-226	0.175007	0.304	0.489	2.94335e-221	mm10-Fuca1
1.17415e-225	0.125055	0.286	0.514	3.64631e-221	mm10-Csf2rb2
1.62346e-225	0.214321	0.374	0.559	5.04165e-221	mm10-Nek6
1.6296e-225	0.176421	0.233	0.362	5.06073e-221	mm10-Ptges3
1.80091e-225	0.0871007	0.211	0.402	5.59271e-221	mm10-Slu7
1.82087e-225	0.0963824	0.234	0.436	5.65472e-221	mm10-Dync1i2
1.94274e-225	-0.641353	0.488	0.908	6.03319e-221	mm10-Rtp4
2.07761e-225	0.145301	0.5	0.79	6.45203e-221	mm10-Klf10
3.14169e-225	0.251759	0.431	0.615	9.7565e-221	mm10-Bnip3l
3.321e-225	0.104798	0.22	0.407	1.03134e-220	mm10-Elk4
3.3607e-225	0.335422	0.679	0.845	1.04367e-220	mm10-Rps11
3.54779e-225	0.122949	0.175	0.293	1.10177e-220	mm10-Szrd1
3.63576e-225	0.115039	0.219	0.393	1.12908e-220	mm10-Capn1
3.64171e-225	0.35552	0.656	0.831	1.13093e-220	mm10-Rps2
3.7309e-225	-0.0372735	0.173	0.437	1.15863e-220	mm10-Pik3r1
3.8605e-225	0.0897758	0.185	0.37	1.19888e-220	mm10-Plekhf2
4.1023e-225	0.0910024	0.348	0.6	1.27397e-220	mm10-Mpc1
4.14516e-225	-0.0112111	0.162	0.4	1.28728e-220	mm10-Pip5k1a
4.54404e-225	-0.265778	0.058	0.378	1.41115e-220	mm10-Trim21
4.68939e-225	0.100211	0.222	0.424	1.45629e-220	mm10-Usp8
4.83827e-225	0.0448249	0.163	0.359	1.50253e-220	mm10-Btk
5.18825e-225	0.111722	0.263	0.477	1.61121e-220	mm10-Dgkd
5.67427e-225	0.0886182	0.256	0.49	1.76215e-220	mm10-Npepps
5.8304e-225	0.298417	0.643	0.787	1.81063e-220	mm10-Arhgdia
7.7696e-225	0.0823902	0.213	0.445	2.41285e-220	mm10-Trpm7
9.15273e-225	0.331874	0.595	0.738	2.84238e-220	mm10-Ppp2ca
9.97804e-225	0.146164	0.584	0.826	3.09868e-220	mm10-Atp6v0d1
1.26627e-224	0.142261	0.338	0.559	3.93241e-220	mm10-Ptp4a2
1.30109e-224	0.148689	0.261	0.483	4.04054e-220	mm10-Epb41l2
1.38798e-224	0.120786	0.35	0.588	4.31038e-220	mm10-Pomp
1.44278e-224	0.205744	0.308	0.503	4.48054e-220	mm10-Slc25a33
1.7868e-224	-0.143048	0.437	0.827	5.5489e-220	mm10-Glrx
1.81661e-224	0.0791342	0.191	0.379	5.64148e-220	mm10-Gdi1
2.51523e-224	0.2013	0.449	0.653	7.81105e-220	mm10-Rara
2.73482e-224	0.273719	0.605	0.784	8.493e-220	mm10-Ypel3
3.55762e-224	0.16869	0.285	0.451	1.10482e-219	mm10-Ube2j1
4.11313e-224	0.142951	0.29	0.506	1.27733e-219	mm10-Prpf40a
8.01613e-224	0.19705	0.529	0.744	2.48941e-219	mm10-Grk2
9.23799e-224	0.0619165	0.179	0.393	2.86886e-219	mm10-Phf21a
9.44578e-224	-0.436639	0.482	0.908	2.93339e-219	mm10-H2-T23
1.05589e-223	-0.0833007	0.157	0.448	3.27908e-219	mm10-Rab9
1.06872e-223	0.101702	0.215	0.41	3.3189e-219	mm10-Rc3h2
1.12597e-223	-0.215726	0.093	0.41	3.49669e-219	mm10-Psmb10
1.15494e-223	-0.0200312	0.287	0.596	3.58667e-219	mm10-Ugcg
1.32005e-223	0.130302	0.206	0.361	4.0994e-219	mm10-Lin7c
1.58736e-223	0.260388	0.426	0.646	4.92955e-219	mm10-Il4ra
1.67315e-223	-0.0294426	0.262	0.568	5.19597e-219	mm10-Atp6v0a1
1.8404e-223	-0.0370744	0.328	0.648	5.71537e-219	mm10-Tug1
2.36879e-223	0.0753647	0.175	0.344	7.35628e-219	mm10-Bag6
2.51917e-223	-0.0639785	0.118	0.366	7.8233e-219	mm10-Ap3b1
2.77137e-223	0.145454	0.31	0.545	8.60648e-219	mm10-Herpud1
2.79283e-223	0.034895	0.143	0.334	8.67313e-219	mm10-Map3k3
3.28136e-223	-0.315372	0.053	0.378	1.01903e-218	mm10-Gm12216
3.45004e-223	0.0709939	0.177	0.378	1.07141e-218	mm10-Srsf1
4.39267e-223	0.201781	0.29	0.434	1.36414e-218	mm10-Yy1
4.41237e-223	0.0605207	0.196	0.418	1.37026e-218	mm10-Aplp2
4.9874e-223	0.0483825	0.202	0.419	1.54884e-218	mm10-Eif4g3
8.32251e-223	0.114537	0.218	0.393	2.58456e-218	mm10-Dyrk1a
1.05878e-222	0.0438944	0.173	0.379	3.28803e-218	mm10-Khnyn
1.36819e-222	0.0759015	0.211	0.4	4.24891e-218	mm10-Os9
1.39769e-222	0.0996389	0.183	0.338	4.34054e-218	mm10-Ap2m1
1.40343e-222	0.116346	0.446	0.71	4.35836e-218	mm10-Celf2
1.4148e-222	0.327263	0.67	0.79	4.39366e-218	mm10-Vamp8
1.46699e-222	0.0619249	0.592	0.882	4.55572e-218	mm10-Lpcat2
1.63737e-222	0.0726423	0.301	0.547	5.08485e-218	mm10-R3hdm4
2.36915e-222	0.370693	0.44	0.573	7.35739e-218	mm10-Rps18
2.72728e-222	0.119989	0.382	0.642	8.46958e-218	mm10-Flna
4.59547e-222	0.147902	0.214	0.355	1.42712e-217	mm10-Hnrnpd
4.96888e-222	0.199832	0.474	0.693	1.54308e-217	mm10-Sin3b
6.18231e-222	0.0377456	0.15	0.35	1.91992e-217	mm10-Fxr1
8.66309e-222	0.0761489	0.302	0.546	2.69032e-217	mm10-Svil
9.43299e-222	0.0512325	0.524	0.838	2.92941e-217	mm10-Atp1b3
1.15426e-221	-0.0055881	0.136	0.353	3.58455e-217	mm10-Pank2
1.29261e-221	0.0734764	0.164	0.318	4.0142e-217	mm10-Ube2m
1.57224e-221	0.114949	0.195	0.335	4.8826e-217	mm10-Dynlrb1
2.13706e-221	0.138965	0.186	0.335	6.63664e-217	mm10-Akr1a1
2.4695e-221	0.0118417	0.142	0.355	7.66905e-217	mm10-Rasgrp2
2.70997e-221	0.0975946	0.222	0.439	8.4158e-217	mm10-Itgb1
3.36816e-221	-0.137858	0.148	0.454	1.04598e-216	mm10-Mrpl30
3.54321e-221	-0.113994	0.07	0.322	1.10034e-216	mm10-Mrps28
4.05584e-221	0.190682	0.406	0.623	1.25954e-216	mm10-Midn
4.55608e-221	0.0463119	0.183	0.389	1.41489e-216	mm10-Sh3kbp1
5.16385e-221	-0.324412	0.233	0.644	1.60364e-216	mm10-Tmem33
5.96999e-221	-0.0215519	0.134	0.362	1.85398e-216	mm10-Lncpint
6.03359e-221	-0.196554	0.101	0.417	1.87373e-216	mm10-Slc35b2
6.22633e-221	-0.0505292	0.128	0.39	1.93359e-216	mm10-Treml4
6.30163e-221	0.0954016	0.19	0.35	1.95697e-216	mm10-Kdm5c
6.31713e-221	0.192746	0.322	0.47	1.96179e-216	mm10-Ralb
6.68017e-221	0.109476	0.191	0.348	2.07453e-216	mm10-Nrbf2
6.68451e-221	-0.00692598	0.341	0.667	2.07587e-216	mm10-Noct
7.38563e-221	0.10588	0.247	0.455	2.29361e-216	mm10-C5ar2
7.42041e-221	0.0682917	0.267	0.524	2.30441e-216	mm10-Bcor
9.76573e-221	0.107181	0.242	0.427	3.03275e-216	mm10-Scp2
1.10107e-220	0.106925	0.227	0.405	3.41936e-216	mm10-Ppp2r5c
1.18972e-220	0.0361684	0.185	0.411	3.69467e-216	mm10-Gm49368
1.32766e-220	0.306322	0.55	0.752	4.12306e-216	mm10-Atp6ap2
1.43807e-220	-0.21191	0.181	0.533	4.46592e-216	mm10-Arid4a
1.7352e-220	0.22596	0.295	0.42	5.38865e-216	mm10-Timm8b
2.43078e-220	0.148334	0.231	0.377	7.54879e-216	mm10-Tmem127
2.60162e-220	0.0866143	0.468	0.762	8.07933e-216	mm10-Emb
4.89253e-220	-0.0596021	0.228	0.557	1.51937e-215	mm10-Creb5
5.42553e-220	-0.118794	0.407	0.78	1.6849e-215	mm10-Ppp1r10
5.69411e-220	0.0879353	0.162	0.335	1.76831e-215	mm10-Hnrnpa1
6.04057e-220	0.106857	0.232	0.426	1.8759e-215	mm10-Hspa4
7.73263e-220	0.117175	0.231	0.407	2.40137e-215	mm10-Rnf13
8.26184e-220	0.117595	0.217	0.419	2.56572e-215	mm10-Gm17619
8.27919e-220	0.19239	0.277	0.413	2.5711e-215	mm10-Eapp
8.75267e-220	0.0622508	0.158	0.334	2.71814e-215	mm10-Pbx2
9.69536e-220	0.200384	0.252	0.393	3.01089e-215	mm10-Ndfip2
1.13073e-219	0.149825	0.576	0.817	3.51149e-215	mm10-Ucp2
1.63774e-219	0.128738	0.246	0.458	5.08599e-215	mm10-Pnpo
1.67106e-219	0.113594	0.203	0.369	5.18949e-215	mm10-Tbl1xr1
1.71408e-219	0.39858	0.629	0.787	5.32309e-215	mm10-Rpl36
1.72992e-219	0.0625328	0.202	0.431	5.37227e-215	mm10-Pds5a
1.84186e-219	-0.462408	0.333	0.775	5.71988e-215	mm10-Upp1
2.28658e-219	0.141083	0.226	0.369	7.10096e-215	mm10-Gm10076
2.35381e-219	0.141986	0.425	0.663	7.30976e-215	mm10-Tm6sf1
2.42012e-219	-0.747509	0.456	0.885	7.51568e-215	mm10-Icam1
3.33311e-219	0.105408	0.441	0.734	1.0351e-214	mm10-Nfil3
3.3759e-219	0.086114	0.476	0.77	1.04839e-214	mm10-Prr13
3.59842e-219	0.134596	0.205	0.335	1.11749e-214	mm10-Mapk3
4.21184e-219	0.0129372	0.149	0.362	1.30799e-214	mm10-Pik3cd
6.12869e-219	0.0397701	0.514	0.829	1.90327e-214	mm10-Arrdc4
6.35534e-219	0.0578219	0.204	0.403	1.97365e-214	mm10-Kctd20
6.83346e-219	0.238641	0.285	0.424	2.12213e-214	mm10-Magoh
7.25933e-219	0.194882	0.241	0.365	2.25439e-214	mm10-Ddx50
7.87987e-219	0.105401	0.187	0.345	2.44709e-214	mm10-Tmem128
9.33812e-219	0.0962847	0.253	0.453	2.89995e-214	mm10-Cisd2
1.12497e-218	0.13154	0.346	0.555	3.49359e-214	mm10-Klhl2
1.15252e-218	0.297906	0.37	0.487	3.57914e-214	mm10-Sec62
1.34343e-218	0.1091	0.44	0.718	4.17201e-214	mm10-Akap13
1.51698e-218	0.0866009	0.185	0.357	4.71097e-214	mm10-Eif4ebp2
1.7053e-218	-0.857223	0.848	0.993	5.29582e-214	mm10-Zfp36
1.76152e-218	0.262418	0.546	0.725	5.47039e-214	mm10-Gpx4
1.91443e-218	-0.0886527	0.086	0.332	5.94525e-214	mm10-Cmtr1
1.93818e-218	0.0268945	0.558	0.87	6.01903e-214	mm10-Bcl3
1.98393e-218	0.0511228	0.16	0.348	6.16109e-214	mm10-Tmem131l
2.03532e-218	0.141022	0.215	0.347	6.3207e-214	mm10-Cops9
2.04482e-218	-0.0147025	0.166	0.409	6.35018e-214	mm10-Fry
2.79959e-218	-0.0478375	0.133	0.381	8.69414e-214	mm10-Tbc1d1
2.81105e-218	0.0665567	0.179	0.35	8.72971e-214	mm10-Ccndbp1
3.03975e-218	0.122017	0.17	0.312	9.43993e-214	mm10-Rinl
3.16407e-218	0.0677572	0.164	0.344	9.82601e-214	mm10-Phf1
3.16871e-218	0.07885	0.155	0.314	9.84044e-214	mm10-March6
4.01666e-218	0.280033	0.329	0.458	1.24737e-213	mm10-Tomm20
5.10431e-218	0.0851374	0.542	0.831	1.58514e-213	mm10-Spty2d1
5.33924e-218	0.132522	0.23	0.41	1.6581e-213	mm10-Hdlbp
5.37015e-218	0.298792	0.694	0.88	1.6677e-213	mm10-Rbm3
6.60325e-218	0.375512	0.741	0.887	2.05064e-213	mm10-Rpl19
7.24605e-218	0.141664	0.239	0.428	2.25026e-213	mm10-Mapkapk3
7.31175e-218	0.114595	0.245	0.435	2.27066e-213	mm10-Mia3
7.44679e-218	0.0861487	0.323	0.583	2.3126e-213	mm10-Slc22a15
8.11283e-218	0.0180571	0.157	0.373	2.51944e-213	mm10-St3gal4
8.54467e-218	0.175008	0.241	0.372	2.65355e-213	mm10-Ppm1a
8.6085e-218	0.227815	0.288	0.417	2.67337e-213	mm10-Dnajc8
1.18286e-217	0.24519	0.575	0.766	3.67338e-213	mm10-Uba52
1.28265e-217	0.0911406	0.216	0.403	3.98328e-213	mm10-Mettl9
1.3228e-217	0.0537303	0.15	0.345	4.10795e-213	mm10-Dock11
1.70731e-217	0.285304	0.406	0.557	5.30205e-213	mm10-Bsg
1.79139e-217	0.162557	0.254	0.429	5.56317e-213	mm10-Cd101
1.81511e-217	0.121714	0.225	0.386	5.63683e-213	mm10-Rnf111
2.02089e-217	0.183678	0.325	0.53	6.27586e-213	mm10-Tfip11
2.37276e-217	-0.603357	0.43	0.867	7.36861e-213	mm10-Tnf
2.40083e-217	0.299396	0.471	0.605	7.45579e-213	mm10-Rin3
2.63897e-217	-0.417333	0.542	0.94	8.19532e-213	mm10-Nsd3
3.1027e-217	0.23207	0.318	0.503	9.63544e-213	mm10-Hdac4
3.91742e-217	-0.212963	0.355	0.746	1.21656e-212	mm10-Npc2
4.1815e-217	0.0449754	0.359	0.649	1.29856e-212	mm10-Irak3
5.50225e-217	0.194976	0.324	0.51	1.70872e-212	mm10-Tnfsf14
6.0376e-217	-0.00927415	0.185	0.451	1.87498e-212	mm10-Slc31a1
6.37344e-217	0.179093	0.289	0.451	1.97927e-212	mm10-Sf3b2
1.02913e-216	0.348477	0.753	0.904	3.19597e-212	mm10-Rpl21
1.04075e-216	-0.0402269	0.166	0.447	3.23206e-212	mm10-Arhgef3
1.0498e-216	0.115301	0.298	0.525	3.26014e-212	mm10-Sntb2
1.15621e-216	-0.409487	0.025	0.328	3.59062e-212	mm10-Fcgr1
1.36318e-216	-0.175471	0.05	0.321	4.23337e-212	mm10-9330175E14Rik
1.79472e-216	-0.17692	0.098	0.402	5.5735e-212	mm10-Atp11a
2.06258e-216	0.00235615	0.133	0.344	6.40533e-212	mm10-Ints12
2.08949e-216	0.185096	0.404	0.615	6.4889e-212	mm10-Tpst2
2.10502e-216	0.139158	0.196	0.315	6.53713e-212	mm10-Mrpl20
2.4622e-216	0.141731	0.663	0.9	7.64637e-212	mm10-Skap2
2.54561e-216	0.0929014	0.644	0.902	7.90539e-212	mm10-Crlf2
2.66083e-216	0.028689	0.229	0.493	8.26321e-212	mm10-Mbnl1
2.75139e-216	-0.0198167	0.506	0.846	8.54445e-212	mm10-Suco
2.80434e-216	0.140188	0.231	0.396	8.70888e-212	mm10-Nt5c2
2.80969e-216	0.192334	0.227	0.314	8.7255e-212	mm10-Selenof
2.83446e-216	-0.0109624	0.181	0.428	8.80242e-212	mm10-Smad4
3.47317e-216	0.173499	0.506	0.739	1.07859e-211	mm10-Itpkb
4.26378e-216	-0.0953077	0.18	0.494	1.32412e-211	mm10-Fabp5
4.56726e-216	0.171856	0.481	0.723	1.41836e-211	mm10-Smad7
6.51862e-216	0.161588	0.246	0.409	2.02436e-211	mm10-Gsk3b
8.38024e-216	0.12002	0.248	0.459	2.60248e-211	mm10-Notch1
8.56513e-216	0.118542	0.186	0.337	2.6599e-211	mm10-Ikbkb
9.75518e-216	0.138252	0.484	0.742	3.02947e-211	mm10-Gpat3
1.11256e-215	0.256544	0.393	0.614	3.45505e-211	mm10-Hist1h2bc
1.12377e-215	0.292589	0.366	0.528	3.48985e-211	mm10-Atp1a1
1.41752e-215	0.165956	0.549	0.8	4.40212e-211	mm10-Slc9a3r1
1.47247e-215	0.0923317	0.23	0.441	4.57275e-211	mm10-Rragc
1.59605e-215	-0.0152334	0.338	0.659	4.95654e-211	mm10-Hexim1
1.83318e-215	0.242258	0.405	0.562	5.69295e-211	mm10-Arrb2
2.28596e-215	0.108122	0.196	0.356	7.09906e-211	mm10-Bnip2
2.31593e-215	0.140331	0.531	0.773	7.19212e-211	mm10-Ubxn4
2.57778e-215	-0.0922629	0.165	0.456	8.00528e-211	mm10-Mpp7
2.7885e-215	0.278109	0.742	0.894	8.65969e-211	mm10-Pfdn5
3.26427e-215	0.23498	0.402	0.577	1.01372e-210	mm10-Pbxip1
3.67035e-215	0.0577922	0.155	0.342	1.13983e-210	mm10-Tpp1
3.86953e-215	0.0749636	0.264	0.504	1.20168e-210	mm10-Atg7
4.20977e-215	0.162478	0.26	0.427	1.30734e-210	mm10-Usp34
4.8032e-215	0.0877046	0.209	0.436	1.49164e-210	mm10-Cdc42ep4
5.44976e-215	0.242601	0.45	0.655	1.69242e-210	mm10-Mef2a
7.70345e-215	0.110677	0.437	0.7	2.39231e-210	mm10-Ythdc1
8.09276e-215	-0.191065	0.068	0.355	2.51321e-210	mm10-Fam53c
9.84874e-215	0.198598	0.238	0.37	3.05853e-210	mm10-Thrap3
1.04753e-214	0.0196016	0.298	0.584	3.25311e-210	mm10-Atg2a
1.22023e-214	0.124501	0.247	0.43	3.78941e-210	mm10-Arhgef2
1.3276e-214	-0.00871688	0.407	0.76	4.12286e-210	mm10-Gadd45a
1.41907e-214	-0.0665735	0.442	0.796	4.40693e-210	mm10-Nedd9
1.73087e-214	0.106642	0.384	0.669	5.3752e-210	mm10-Dgat2
2.08875e-214	-0.328194	0.319	0.735	6.48662e-210	mm10-Ralgds
2.94761e-214	0.0556955	0.234	0.458	9.15379e-210	mm10-Aldh2
3.60392e-214	0.0656105	0.462	0.763	1.1192e-209	mm10-Baz1a
3.62865e-214	0.117879	0.298	0.518	1.12688e-209	mm10-Klf13
5.77638e-214	0.270437	0.617	0.798	1.79385e-209	mm10-Rpl24
5.83674e-214	0.244957	0.308	0.429	1.8126e-209	mm10-Eif4ebp1
5.858e-214	0.0616378	0.159	0.357	1.8192e-209	mm10-Slco3a1
6.74346e-214	0.0115573	0.142	0.353	2.09418e-209	mm10-Il1bos
7.37685e-214	0.102659	0.224	0.417	2.29088e-209	mm10-Asap1
7.58858e-214	0.0918029	0.552	0.826	2.35663e-209	mm10-Sertad1
8.26227e-214	0.277432	0.553	0.724	2.56585e-209	mm10-Hnrnpu
8.27427e-214	-0.591748	0.12	0.518	2.56957e-209	mm10-Rnd1
1.8376e-213	0.0352786	0.16	0.383	5.70667e-209	mm10-Stk38l
1.94335e-213	0.199373	0.234	0.342	6.03509e-209	mm10-Csnk1d
2.02096e-213	0.154121	0.261	0.427	6.27608e-209	mm10-Stk38
2.45025e-213	0.0161441	0.147	0.364	7.60924e-209	mm10-Diaph2
2.7121e-213	-0.34255	0.394	0.816	8.42242e-209	mm10-Bach1
3.03864e-213	0.400754	0.426	0.583	9.4365e-209	mm10-Gngt2
4.04367e-213	0.288589	0.514	0.706	1.25576e-208	mm10-Gm26532
4.10184e-213	0.0846951	0.17	0.355	1.27383e-208	mm10-Gtf2f1
4.8269e-213	-0.537599	0.544	0.934	1.49899e-208	mm10-Zc3hav1
5.18583e-213	0.123787	0.181	0.31	1.61046e-208	mm10-Eif3h
5.40106e-213	0.123593	0.272	0.51	1.6773e-208	mm10-Impact
6.13741e-213	0.184537	0.239	0.365	1.90597e-208	mm10-Supt20
7.48486e-213	-0.00132364	0.539	0.862	2.32442e-208	mm10-Runx1
7.65525e-213	0.0236153	0.456	0.775	2.37734e-208	mm10-Gpr132
7.65953e-213	0.0832596	0.19	0.355	2.37867e-208	mm10-Ctdsp1
8.98367e-213	-0.199961	0.443	0.832	2.78988e-208	mm10-Wsb1
1.01867e-212	0.0293477	0.175	0.389	3.16347e-208	mm10-Phyh
1.21606e-212	0.0184276	0.502	0.813	3.77649e-208	mm10-Chst11
1.37164e-212	0.143739	0.275	0.472	4.25962e-208	mm10-Washc2
1.93973e-212	0.181637	0.547	0.778	6.02384e-208	mm10-Smim3
1.99032e-212	-0.0173365	0.121	0.342	6.18093e-208	mm10-Oxsr1
2.36141e-212	-0.0157714	0.125	0.347	7.33335e-208	mm10-Anks1
2.60817e-212	-0.0260764	0.155	0.396	8.09966e-208	mm10-Camk1d
2.75841e-212	-0.510201	0.354	0.797	8.56623e-208	mm10-Ctss
2.77102e-212	-0.200457	0.496	0.877	8.60542e-208	mm10-Ist1
4.51894e-212	0.103663	0.196	0.369	1.40336e-207	mm10-Cdk13
5.34829e-212	0.166699	0.215	0.337	1.66091e-207	mm10-Rbm8a
6.15694e-212	0.129512	0.239	0.44	1.91204e-207	mm10-Pfkl
6.19094e-212	0.060492	0.16	0.336	1.9226e-207	mm10-Arhgap17
6.84467e-212	0.231061	0.345	0.499	2.12561e-207	mm10-Fam110a
7.29691e-212	0.0240428	0.233	0.526	2.26606e-207	mm10-Slc31a2
8.25125e-212	0.123059	0.217	0.382	2.56242e-207	mm10-Fbxw2
1.07638e-211	0.235766	0.292	0.413	3.34271e-207	mm10-Nrbp1
1.12785e-211	0.225513	0.255	0.345	3.50255e-207	mm10-Fam103a1
1.35598e-211	0.0730083	0.533	0.819	4.21099e-207	mm10-Atf7ip
1.38327e-211	0.090269	0.183	0.348	4.29575e-207	mm10-Nras
1.74945e-211	0.110505	0.242	0.447	5.43293e-207	mm10-Snu13
1.94136e-211	0.268833	0.615	0.788	6.02891e-207	mm10-Anxa11
2.05498e-211	0.169162	0.352	0.595	6.38175e-207	mm10-Rest
2.25581e-211	-0.221135	0.274	0.662	7.00542e-207	mm10-Traf1
2.32655e-211	0.120039	0.193	0.341	7.22511e-207	mm10-Tmem154
2.56899e-211	-0.393458	0.423	0.852	7.97799e-207	mm10-Il1f9
3.68107e-211	0.060623	0.178	0.368	1.14316e-206	mm10-Mau2
3.73667e-211	0.136984	0.233	0.413	1.16042e-206	mm10-Tbc1d14
4.00393e-211	0.385881	0.636	0.771	1.24342e-206	mm10-Usmg5
4.90826e-211	0.271739	0.446	0.628	1.52426e-206	mm10-Sec61g
5.08983e-211	0.0310836	0.134	0.326	1.58065e-206	mm10-Pla1a
5.93382e-211	0.0531426	0.167	0.356	1.84275e-206	mm10-Spin1
6.23639e-211	0.207242	0.665	0.876	1.93671e-206	mm10-Srrm2
6.28736e-211	0.161729	0.335	0.557	1.95254e-206	mm10-Map4k4
6.3334e-211	0.0476066	0.51	0.801	1.96684e-206	mm10-Pdlim7
6.6446e-211	0.0883013	0.328	0.586	2.06348e-206	mm10-Ik
7.10815e-211	-0.0498826	0.519	0.841	2.20744e-206	mm10-Mbd2
7.6258e-211	0.0799799	0.205	0.385	2.36819e-206	mm10-Mtpn
1.14955e-210	-0.161682	0.13	0.43	3.56994e-206	mm10-Prpf38a
1.2386e-210	0.0624652	0.19	0.395	3.84646e-206	mm10-Mia2
1.28024e-210	0.201385	0.224	0.331	3.97579e-206	mm10-Cnot1
1.29236e-210	-0.0664488	0.114	0.352	4.01342e-206	mm10-Rnf31
1.36144e-210	0.210351	0.565	0.764	4.22795e-206	mm10-Sept7
1.49211e-210	0.0456738	0.153	0.332	4.63374e-206	mm10-Hacd2
1.71665e-210	-0.0203252	0.097	0.293	5.33105e-206	mm10-Adnp2
1.83337e-210	0.194018	0.264	0.397	5.69355e-206	mm10-Tmem14c
1.85466e-210	0.27204	0.491	0.658	5.75965e-206	mm10-Rab32
1.94514e-210	0.0853444	0.207	0.403	6.04064e-206	mm10-Kbtbd7
1.94518e-210	0.128633	0.57	0.83	6.04076e-206	mm10-Pirb
1.99544e-210	0.266926	0.375	0.539	6.19685e-206	mm10-Smim14
2.3007e-210	0.179444	0.248	0.404	7.14482e-206	mm10-Eif3j1
2.44823e-210	0.0526412	0.176	0.365	7.60298e-206	mm10-Plcg2
4.12347e-210	0.120894	0.437	0.705	1.28054e-205	mm10-Kdm7a
4.20112e-210	-0.176245	0.126	0.439	1.30466e-205	mm10-Rnpep
4.79235e-210	0.0976706	0.18	0.326	1.48826e-205	mm10-Mapk1
5.2861e-210	-0.0197647	0.173	0.421	1.6416e-205	mm10-3110043O21Rik
5.47409e-210	0.1414	0.225	0.4	1.69998e-205	mm10-Ash1l
5.92113e-210	-0.479252	0.072	0.428	1.83881e-205	mm10-Gyg
7.58038e-210	0.0172082	0.171	0.4	2.35409e-205	mm10-Tet3
7.8936e-210	0.134772	0.199	0.345	2.45136e-205	mm10-Arl8b
8.97884e-210	0.24569	0.697	0.865	2.78838e-205	mm10-Pafah1b1
9.11647e-210	0.234476	0.365	0.565	2.83112e-205	mm10-Metrnl
9.27779e-210	0.125647	0.47	0.745	2.88122e-205	mm10-M6pr
1.04208e-209	0.112095	0.177	0.303	3.23617e-205	mm10-Cib1
1.20887e-209	0.193143	0.657	0.858	3.75413e-205	mm10-Gnb2
1.23465e-209	0.122653	0.208	0.372	3.83422e-205	mm10-Rc3h1
1.25856e-209	-0.124236	0.14	0.444	3.90847e-205	mm10-Prdm1
1.53661e-209	0.0360362	0.199	0.421	4.77196e-205	mm10-H2afy
1.58981e-209	0.128967	0.194	0.352	4.93717e-205	mm10-Actn4
1.84717e-209	0.0737247	0.195	0.389	5.73637e-205	mm10-Atp13a3
1.87329e-209	0.00663025	0.131	0.327	5.81752e-205	mm10-Dlgap4
2.09702e-209	0.0802523	0.168	0.328	6.51229e-205	mm10-Hmgcl
2.6001e-209	0.273326	0.682	0.868	8.07461e-205	mm10-Rpl28
2.78732e-209	0.0201873	0.136	0.328	8.65601e-205	mm10-Atp6v0c
2.89357e-209	-0.102451	0.308	0.664	8.98597e-205	mm10-Crem
3.4918e-209	-0.00126135	0.13	0.342	1.08438e-204	mm10-Hist1h2be
3.49605e-209	0.273331	0.608	0.776	1.0857e-204	mm10-Fam32a
4.50454e-209	0.0495017	0.16	0.351	1.39888e-204	mm10-Dock8
4.58215e-209	0.0671314	0.18	0.372	1.42299e-204	mm10-Oser1
5.48617e-209	0.329005	0.782	0.911	1.70373e-204	mm10-Ubl5
6.29435e-209	0.158911	0.222	0.402	1.95471e-204	mm10-Ncoa3
8.04622e-209	0.0337981	0.209	0.438	2.49875e-204	mm10-Sft2d2
9.05875e-209	-0.305833	0.046	0.355	2.81319e-204	mm10-Trim5
9.3529e-209	0.194192	0.251	0.399	2.90454e-204	mm10-Matr3
1.41109e-208	0.133939	0.238	0.4	4.38215e-204	mm10-Hnrnpab
1.41826e-208	-0.217864	0.484	0.864	4.4044e-204	mm10-Shisa5
1.61165e-208	-0.00155124	0.17	0.403	5.00499e-204	mm10-Tpp2
1.69068e-208	0.0116124	0.158	0.369	5.25041e-204	mm10-Arnt
2.2194e-208	0.261748	0.435	0.596	6.89234e-204	mm10-Mdh2
2.85937e-208	0.182771	0.242	0.395	8.87976e-204	mm10-Psmd8
3.59568e-208	-0.0959823	0.221	0.551	1.11664e-203	mm10-Abca1
3.75277e-208	0.11492	0.169	0.286	1.16542e-203	mm10-Actr10
4.46077e-208	0.038367	0.249	0.481	1.38529e-203	mm10-Prpf38b
4.5167e-208	0.161328	0.481	0.731	1.40266e-203	mm10-Slc16a6
5.15213e-208	0.0643777	0.62	0.891	1.59999e-203	mm10-Hnrnpc
5.43154e-208	0.218555	0.593	0.79	1.68676e-203	mm10-Tln1
6.44066e-208	0.18558	0.288	0.448	2.00015e-203	mm10-Dctn4
6.56009e-208	0.211486	0.315	0.492	2.03724e-203	mm10-Cebpz
6.79831e-208	-0.496904	0.547	0.936	2.11121e-203	mm10-Tnfaip3
8.32005e-208	-0.0792529	0.554	0.898	2.58379e-203	mm10-Nfkbie
1.04257e-207	0.177972	0.25	0.392	3.23771e-203	mm10-Cnppd1
1.0652e-207	0.13483	0.395	0.653	3.30799e-203	mm10-Myadm
1.06552e-207	0.282475	0.705	0.863	3.30898e-203	mm10-Rac1
1.41458e-207	0.0878812	0.229	0.436	4.39297e-203	mm10-Mier1
2.22388e-207	0.100109	0.183	0.341	6.90625e-203	mm10-Ube2q1
2.2718e-207	0.130923	0.241	0.426	7.05507e-203	mm10-Klhl24
2.6863e-207	0.0478922	0.17	0.361	8.3423e-203	mm10-Prr14
2.82312e-207	0.214179	0.382	0.558	8.76719e-203	mm10-Gramd1a
2.94511e-207	0.129159	0.201	0.345	9.14603e-203	mm10-Scamp2
3.67527e-207	0.0845832	0.177	0.35	1.14136e-202	mm10-Zcrb1
3.83816e-207	0.200376	0.712	0.905	1.19194e-202	mm10-Arf5
4.50839e-207	0.0299023	0.147	0.327	1.40008e-202	mm10-9530068E07Rik
4.67306e-207	0.05214	0.152	0.33	1.45122e-202	mm10-Agfg1
4.86186e-207	0.20284	0.629	0.846	1.50985e-202	mm10-Fam49b
5.06889e-207	0.112783	0.257	0.479	1.57414e-202	mm10-Git2
6.20926e-207	0.317539	0.565	0.713	1.92829e-202	mm10-Cd300a
6.36644e-207	-0.00221722	0.122	0.312	1.9771e-202	mm10-Gtdc1
7.74578e-207	-0.332736	0.292	0.701	2.40545e-202	mm10-Ccnd2
7.78797e-207	0.223133	0.705	0.88	2.41856e-202	mm10-Grb2
8.43249e-207	0.0277485	0.465	0.776	2.61871e-202	mm10-Rps20
1.13845e-206	0.267705	0.364	0.547	3.53545e-202	mm10-Amer2
1.19793e-206	0.198506	0.214	0.327	3.72016e-202	mm10-Bax
1.68399e-206	0.0844479	0.171	0.345	5.22964e-202	mm10-Gpbp1l1
1.70883e-206	0.0245493	0.118	0.292	5.30676e-202	mm10-Ndufs4
1.81163e-206	-0.214249	0.524	0.903	5.62603e-202	mm10-Gch1
2.0915e-206	0.114409	0.196	0.364	6.49515e-202	mm10-Tnrc6a
2.09373e-206	-0.232334	0.074	0.377	6.50206e-202	mm10-Man2a1
2.15826e-206	0.0966188	0.198	0.39	6.70247e-202	mm10-Esyt2
2.2942e-206	0.10446	0.159	0.279	7.12464e-202	mm10-Hcfc1r1
2.54701e-206	-0.0721277	0.104	0.338	7.90973e-202	mm10-Traf6
3.08527e-206	0.0863426	0.178	0.346	9.58129e-202	mm10-Zmynd11
3.82304e-206	-0.255395	0.099	0.418	1.18724e-201	mm10-Gpr141
3.92055e-206	0.00385152	0.4	0.71	1.21753e-201	mm10-Cass4
4.32939e-206	-0.0701889	0.218	0.51	1.34449e-201	mm10-Zfp622
4.7788e-206	0.137586	0.196	0.334	1.48406e-201	mm10-Alox5
6.11823e-206	0.126885	0.202	0.361	1.90002e-201	mm10-Ggnbp2
6.23455e-206	0.0649719	0.219	0.422	1.93614e-201	mm10-Tkt
6.4976e-206	0.303839	0.612	0.787	2.01783e-201	mm10-Ski
7.94709e-206	0.264494	0.498	0.719	2.46797e-201	mm10-Cdk11b
9.17084e-206	0.233941	0.64	0.816	2.848e-201	mm10-Gpsm3
1.04322e-205	0.110714	0.211	0.39	3.23971e-201	mm10-Agtpbp1
1.34228e-205	0.097032	0.184	0.348	4.16846e-201	mm10-Clec4a2
1.71306e-205	-0.142573	0.063	0.323	5.3199e-201	mm10-Stk19
2.84976e-205	0.010756	0.129	0.33	8.84992e-201	mm10-Vrk1
3.22444e-205	-0.54797	0.44	0.864	1.00135e-200	mm10-Ccl3
3.30959e-205	-0.130114	0.557	0.912	1.02779e-200	mm10-Il18rap
4.31005e-205	0.0745605	0.221	0.432	1.33849e-200	mm10-Ikzf1
4.67181e-205	0.173073	0.371	0.572	1.45083e-200	mm10-Gm26740
5.00145e-205	-0.00340104	0.139	0.357	1.5532e-200	mm10-Ston2
5.14912e-205	0.0999763	0.181	0.326	1.59906e-200	mm10-Mff
6.23709e-205	0.10876	0.221	0.404	1.93693e-200	mm10-Sptan1
7.22579e-205	-0.39425	0.033	0.335	2.24397e-200	mm10-Tifa
7.25119e-205	0.113921	0.262	0.513	2.25186e-200	mm10-Batf
7.86274e-205	0.125225	0.262	0.456	2.44177e-200	mm10-Tubb6
1.00467e-204	0.117323	0.195	0.35	3.11999e-200	mm10-Shoc2
1.12216e-204	0.169362	0.244	0.396	3.48486e-200	mm10-Foxn2
1.23285e-204	0.0659429	0.22	0.42	3.82861e-200	mm10-Dnaja2
1.38351e-204	0.290276	0.61	0.826	4.2965e-200	mm10-Il17ra
1.66945e-204	-0.292352	0.079	0.404	5.18449e-200	mm10-Larp1
2.11933e-204	0.122314	0.234	0.427	6.58158e-200	mm10-Cbl
2.49188e-204	0.169882	0.202	0.287	7.73855e-200	mm10-Tomm6
2.9324e-204	0.0901151	0.177	0.353	9.10656e-200	mm10-Arhgap24
3.01103e-204	0.177877	0.202	0.303	9.35076e-200	mm10-Ube2j2
5.0736e-204	0.00630294	0.167	0.4	1.5756e-199	mm10-Traf3
5.64297e-204	0.193973	0.212	0.317	1.75242e-199	mm10-Vps35
7.1002e-204	0.205783	0.269	0.389	2.20497e-199	mm10-Sec14l1
8.49506e-204	0.0986103	0.191	0.347	2.63814e-199	mm10-Herc4
1.01553e-203	0.0862776	0.189	0.372	3.15373e-199	mm10-Hlx
1.10216e-203	0.108175	0.198	0.378	3.42277e-199	mm10-Agap1
1.2944e-203	0.078417	0.18	0.358	4.01977e-199	mm10-Zzef1
1.63542e-203	0.085088	0.185	0.387	5.07879e-199	mm10-Tcirg1
1.98648e-203	0.0868944	0.182	0.342	6.16902e-199	mm10-Zfand6
2.09931e-203	0.211332	0.273	0.398	6.51941e-199	mm10-Fam50a
2.47895e-203	0.137817	0.578	0.841	7.69839e-199	mm10-Cytip
2.57038e-203	0.0836497	0.59	0.87	7.98233e-199	mm10-Nup98
2.91303e-203	0.108965	0.153	0.274	9.04642e-199	mm10-U2af2
3.06022e-203	-0.173467	0.495	0.88	9.50353e-199	mm10-Smchd1
3.22974e-203	0.128419	0.181	0.303	1.003e-198	mm10-Cope
3.59522e-203	0.131975	0.189	0.312	1.1165e-198	mm10-P2ry2
3.60545e-203	0.101692	0.158	0.283	1.11967e-198	mm10-Spcs1
4.28162e-203	0.045827	0.306	0.581	1.32966e-198	mm10-Denr
5.33672e-203	0.130109	0.193	0.338	1.65732e-198	mm10-Tmem156
6.61758e-203	0.0980548	0.518	0.786	2.05509e-198	mm10-Xylt1
7.72707e-203	0.406673	0.441	0.583	2.39964e-198	mm10-E230032D23Rik
7.83704e-203	-0.145627	0.113	0.395	2.43379e-198	mm10-Xrn2
8.70339e-203	0.216484	0.629	0.811	2.70284e-198	mm10-Ppp1r18
9.04696e-203	0.0743773	0.191	0.387	2.80953e-198	mm10-Clip1
1.25806e-202	0.0573092	0.171	0.354	3.90692e-198	mm10-Lamb3
1.44138e-202	0.16468	0.567	0.787	4.47621e-198	mm10-Rlf
1.54263e-202	0.13429	0.224	0.413	4.79065e-198	mm10-Amdhd2
1.59e-202	0.337211	0.719	0.87	4.93774e-198	mm10-Rpl13
1.76162e-202	0.169712	0.247	0.396	5.47071e-198	mm10-Edem1
2.14599e-202	0.129898	0.184	0.312	6.66436e-198	mm10-Caprin1
2.14643e-202	0.434225	0.535	0.627	6.66574e-198	mm10-Vsir
2.15961e-202	0.178155	0.257	0.415	6.70668e-198	mm10-Slk
2.17109e-202	0.217453	0.731	0.901	6.74233e-198	mm10-Arf1
2.21171e-202	0.207838	0.295	0.467	6.86846e-198	mm10-Smarca5
2.54478e-202	0.191102	0.305	0.463	7.90282e-198	mm10-Rpl3
2.77128e-202	-0.104726	0.551	0.91	8.6062e-198	mm10-Mpeg1
3.04728e-202	0.0830282	0.571	0.865	9.46332e-198	mm10-Ppp1r3b
4.007e-202	0.272184	0.268	0.399	1.24437e-197	mm10-Mtdh
4.37983e-202	0.147151	0.27	0.508	1.36016e-197	mm10-Rhov
5.2885e-202	0.230373	0.326	0.492	1.64234e-197	mm10-Eif3a
7.45442e-202	0.0887414	0.229	0.424	2.31497e-197	mm10-Foxo3
1.37563e-201	0.0310774	0.133	0.313	4.27202e-197	mm10-Gtpbp2
1.75418e-201	0.112082	0.287	0.515	5.4476e-197	mm10-Ltb4r1
1.93099e-201	0.0675725	0.569	0.857	5.99668e-197	mm10-Cux1
2.45729e-201	0.116812	0.202	0.371	7.6311e-197	mm10-Huwe1
2.5847e-201	0.140607	0.178	0.291	8.02677e-197	mm10-Plekhj1
2.76926e-201	0.130523	0.215	0.364	8.59993e-197	mm10-Ubxn2a
3.05741e-201	0.100597	0.273	0.524	9.4948e-197	mm10-Tmcc1
3.23093e-201	0.17992	0.674	0.876	1.00337e-196	mm10-Pxn
3.93792e-201	0.161536	0.228	0.372	1.22292e-196	mm10-Acin1
4.14197e-201	-0.128176	0.13	0.406	1.28629e-196	mm10-Pnpla2
4.82727e-201	0.149618	0.542	0.786	1.49911e-196	mm10-Kmt2e
5.36791e-201	0.100116	0.187	0.337	1.667e-196	mm10-Sbds
6.68245e-201	0.104104	0.227	0.399	2.07524e-196	mm10-Ell
6.80749e-201	0.263857	0.334	0.441	2.11407e-196	mm10-Pip5k1c
6.81708e-201	0.0835933	0.173	0.328	2.11705e-196	mm10-Cwc15
8.71402e-201	0.0725887	0.152	0.298	2.70614e-196	mm10-Dpm2
1.03805e-200	0.130718	0.19	0.326	3.22365e-196	mm10-Pdia3
1.1002e-200	0.357964	0.461	0.591	3.41668e-196	mm10-Arl4c
1.47559e-200	0.176575	0.217	0.323	4.58243e-196	mm10-Psma1
1.64054e-200	0.243209	0.543	0.732	5.09468e-196	mm10-Nfam1
1.74955e-200	-0.121644	0.451	0.814	5.43322e-196	mm10-Atp6v1a
1.82834e-200	0.0877633	0.185	0.338	5.67789e-196	mm10-Tbc1d20
1.85568e-200	0.0963625	0.158	0.302	5.76282e-196	mm10-Gm5617
2.05927e-200	0.121754	0.32	0.589	6.39507e-196	mm10-Gns
2.28768e-200	0.0435808	0.157	0.361	7.10438e-196	mm10-Abhd5
2.43732e-200	-0.147068	0.217	0.534	7.56911e-196	mm10-Gtf2b
2.67421e-200	0.0630126	0.618	0.898	8.30477e-196	mm10-Nadk
2.79147e-200	0.096212	0.154	0.292	8.66891e-196	mm10-Cic
2.99552e-200	-0.00692058	0.152	0.387	9.30258e-196	mm10-Cnot4
3.0824e-200	0.20202	0.257	0.407	9.5724e-196	mm10-Eif2s2
3.32836e-200	0.0523838	0.205	0.421	1.03362e-195	mm10-Acsl4
3.95368e-200	0.261895	0.39	0.546	1.22781e-195	mm10-Sik1
4.17582e-200	0.061138	0.161	0.358	1.2968e-195	mm10-Tacstd2
4.43039e-200	0.0819249	0.148	0.291	1.37586e-195	mm10-Slc35e1
4.66245e-200	-0.0620577	0.158	0.409	1.44792e-195	mm10-Hivep1
5.75682e-200	0.121381	0.228	0.396	1.78778e-195	mm10-Rpl22l1
7.53957e-200	0.107563	0.176	0.297	2.34141e-195	mm10-Gtf2a2
7.97276e-200	0.00426643	0.132	0.348	2.47594e-195	mm10-Mfsd1
8.29119e-200	0.073189	0.152	0.301	2.57483e-195	mm10-Nucb1
8.39171e-200	-0.0856907	0.129	0.391	2.60604e-195	mm10-Ccng2
9.25085e-200	0.12057	0.182	0.307	2.87285e-195	mm10-Kdelr1
9.39543e-200	-0.386207	0.635	0.974	2.91775e-195	mm10-Zeb2
1.33518e-199	0.143155	0.207	0.342	4.1464e-195	mm10-Nudt18
1.55582e-199	-0.000675885	0.448	0.773	4.83161e-195	mm10-Ddit3
1.73136e-199	0.327015	0.363	0.464	5.37675e-195	mm10-Pold4
1.74659e-199	0.38984	0.752	0.886	5.42403e-195	mm10-Rpl18
2.4386e-199	-0.0246082	0.087	0.275	7.57307e-195	mm10-Rbck1
2.53423e-199	0.0515525	0.403	0.677	7.87005e-195	mm10-Nufip2
3.52987e-199	0.419495	0.764	0.915	1.0962e-194	mm10-Rps28
5.88164e-199	0.249695	0.289	0.417	1.82654e-194	mm10-Isyna1
5.89363e-199	0.328941	0.466	0.621	1.83027e-194	mm10-Gcnt1
7.63006e-199	0.0496395	0.202	0.395	2.36952e-194	mm10-Cdc37
8.4837e-199	-0.083406	0.138	0.401	2.63461e-194	mm10-Tmem88
1.05608e-198	-0.164823	0.084	0.369	3.27965e-194	mm10-Sap30
1.31807e-198	0.207645	0.485	0.762	4.09327e-194	mm10-Cks2
1.60021e-198	0.1185	0.148	0.258	4.96946e-194	mm10-Ppp6c
2.13766e-198	0.0982403	0.172	0.323	6.63849e-194	mm10-Hmgcr
2.28285e-198	0.0977043	0.178	0.335	7.08938e-194	mm10-Wtap
2.55222e-198	-0.127652	0.105	0.373	7.9259e-194	mm10-Zeb1
2.62811e-198	0.122042	0.475	0.752	8.16161e-194	mm10-Ripor2
3.48609e-198	0.0511377	0.573	0.878	1.08261e-193	mm10-Mefv
4.04625e-198	-0.0500883	0.118	0.357	1.25656e-193	mm10-Lpp
4.14413e-198	0.176219	0.226	0.345	1.28696e-193	mm10-Spcs2
4.21633e-198	0.14719	0.219	0.42	1.30938e-193	mm10-Cpne2
4.81663e-198	0.144279	0.194	0.307	1.4958e-193	mm10-Cirbp
5.42715e-198	0.00761146	0.519	0.834	1.6854e-193	mm10-Fyb
6.10694e-198	0.164886	0.196	0.293	1.89651e-193	mm10-Eef1g
6.6098e-198	0.0557019	0.164	0.351	2.05267e-193	mm10-Phf8
6.90235e-198	0.113748	0.194	0.356	2.14352e-193	mm10-Dync1li1
7.75149e-198	-0.109195	0.065	0.295	2.40723e-193	mm10-1700019L13Rik
8.80047e-198	0.0925752	0.191	0.39	2.73299e-193	mm10-Ilf3
8.9441e-198	0.254113	0.244	0.352	2.77759e-193	mm10-Serbp1
9.16175e-198	0.0084669	0.314	0.62	2.84518e-193	mm10-Fpr1
1.01135e-197	0.139813	0.215	0.377	3.14075e-193	mm10-Mafg
1.06381e-197	0.225298	0.342	0.572	3.30366e-193	mm10-Xist
1.13003e-197	0.0363146	0.171	0.376	3.50932e-193	mm10-Pcmtd1
1.63568e-197	0.269167	0.468	0.673	5.0796e-193	mm10-Dynll1
1.73992e-197	-0.369688	0.526	0.915	5.40333e-193	mm10-Tnrc6b
1.76442e-197	0.0636507	0.554	0.851	5.47942e-193	mm10-BC005537
1.77243e-197	0.212417	0.209	0.29	5.50429e-193	mm10-Eif4e2
1.89502e-197	0.21634	0.235	0.328	5.88499e-193	mm10-Mob3a
1.8993e-197	-0.561456	0.764	0.986	5.89828e-193	mm10-Csrnp1
1.90814e-197	0.351132	0.35	0.501	5.92572e-193	mm10-Rnh1
1.97846e-197	0.0886831	0.307	0.525	6.14409e-193	mm10-Mdm2
1.99307e-197	0.184768	0.339	0.615	6.18948e-193	mm10-Cdc42ep3
2.21732e-197	0.101455	0.193	0.342	6.8859e-193	mm10-Tspyl1
2.50818e-197	0.306111	0.642	0.776	7.78917e-193	mm10-Pitpna
2.62418e-197	0.18983	0.222	0.34	8.14939e-193	mm10-Coro1c
2.64028e-197	0.0997268	0.167	0.319	8.1994e-193	mm10-Ubr5
3.0049e-197	0.0534932	0.155	0.319	9.3317e-193	mm10-Zdhhc5
3.92273e-197	0.26617	0.528	0.745	1.2182e-192	mm10-Tnfrsf23
6.02458e-197	0.120087	0.557	0.816	1.87093e-192	mm10-Ubald2
6.11831e-197	0.0858596	0.185	0.353	1.90004e-192	mm10-Wdtc1
8.80899e-197	0.111997	0.491	0.736	2.73563e-192	mm10-Mknk2
1.31095e-196	0.119898	0.21	0.402	4.07115e-192	mm10-Eml4
1.37986e-196	0.0564121	0.446	0.728	4.28516e-192	mm10-H2afz
1.70022e-196	0.193821	0.542	0.764	5.28005e-192	mm10-Cd80
2.06465e-196	-0.251289	0.125	0.449	6.41179e-192	mm10-P2ry13
3.3264e-196	0.125012	0.155	0.258	1.03301e-191	mm10-Csnk1g2
3.74709e-196	0.102574	0.171	0.321	1.16366e-191	mm10-Mapk14
4.3137e-196	0.131886	0.613	0.871	1.33962e-191	mm10-Tet2
4.71503e-196	0.127144	0.176	0.299	1.46425e-191	mm10-1110008P14Rik
5.21069e-196	-0.210142	0.045	0.316	1.61818e-191	mm10-Papd7
5.85713e-196	0.0177588	0.143	0.339	1.81893e-191	mm10-Parp4
5.95903e-196	0.0982374	0.192	0.365	1.85058e-191	mm10-Tmem123
6.84225e-196	0.122794	0.205	0.338	2.12486e-191	mm10-Kcmf1
7.19646e-196	0.168406	0.207	0.337	2.23486e-191	mm10-Hipk1
8.03907e-196	0.107622	0.176	0.33	2.49653e-191	mm10-Kansl3
8.14456e-196	0.146985	0.174	0.281	2.52929e-191	mm10-Grcc10
8.61246e-196	0.0138932	0.189	0.417	2.6746e-191	mm10-Hacd4
1.06634e-195	-0.465142	0.435	0.85	3.31151e-191	mm10-Sod2
1.09352e-195	0.096726	0.191	0.344	3.39592e-191	mm10-Cop1
1.20909e-195	0.0228389	0.17	0.392	3.75484e-191	mm10-Ipcef1
1.26185e-195	0.122293	0.175	0.299	3.91867e-191	mm10-Unc119
1.99996e-195	0.110633	0.16	0.274	6.21088e-191	mm10-Bloc1s1
2.02888e-195	0.31144	0.672	0.821	6.30069e-191	mm10-H2afj
2.06894e-195	0.234384	0.486	0.67	6.4251e-191	mm10-Ifnar1
2.31167e-195	0.15497	0.229	0.373	7.17889e-191	mm10-Zfp638
2.64457e-195	-0.00806946	0.138	0.344	8.2127e-191	mm10-CAAA01118383.1
2.83341e-195	-0.209547	0.054	0.329	8.79915e-191	mm10-Tapbpl
2.9236e-195	-0.20013	0.327	0.692	9.07925e-191	mm10-Dhx40
3.28724e-195	-0.268438	0.561	0.93	1.02085e-190	mm10-Snx10
3.73153e-195	0.0611483	0.374	0.63	1.15883e-190	mm10-Calr
3.82737e-195	0.0782224	0.28	0.586	1.18859e-190	mm10-Gpr84
4.24777e-195	0.121516	0.194	0.362	1.31915e-190	mm10-Naip2
4.32468e-195	0.166527	0.259	0.407	1.34303e-190	mm10-Wbp1l
4.5029e-195	0.371825	0.753	0.881	1.39837e-190	mm10-Rps3a1
4.53572e-195	0.168401	0.666	0.905	1.40857e-190	mm10-Selenon
4.6066e-195	0.264632	0.449	0.617	1.43058e-190	mm10-Tsc22d4
4.85155e-195	0.261102	0.295	0.41	1.50665e-190	mm10-Eif1a
5.54034e-195	0.232751	0.569	0.764	1.72055e-190	mm10-Actn1
7.98065e-195	0.102611	0.171	0.32	2.47839e-190	mm10-Zswim8
8.82818e-195	0.102257	0.169	0.309	2.74159e-190	mm10-Sfswap
9.3448e-195	0.159226	0.365	0.618	2.90203e-190	mm10-Eea1
1.53207e-194	-0.0511586	0.111	0.336	4.75785e-190	mm10-Rbbp8
2.08836e-194	0.109037	0.238	0.431	6.4854e-190	mm10-Dhx38
2.11023e-194	-0.181433	0.087	0.366	6.55332e-190	mm10-Psma5
2.28976e-194	0.0908034	0.166	0.306	7.11084e-190	mm10-Cmpk1
2.88327e-194	-0.230573	0.149	0.471	8.95398e-190	mm10-Zcchc11
3.31253e-194	0.0484776	0.153	0.362	1.0287e-189	mm10-Dgkg
3.41371e-194	0.167863	0.19	0.278	1.06013e-189	mm10-Pfdn2
3.86795e-194	0.196356	0.364	0.57	1.20119e-189	mm10-Zfp292
3.89485e-194	0.122765	0.183	0.321	1.20955e-189	mm10-Def6
5.43317e-194	0.0807912	0.14	0.277	1.68727e-189	mm10-Rab24
7.10335e-194	0.0925755	0.375	0.639	2.20594e-189	mm10-Isy1
7.41205e-194	-0.16309	0.066	0.33	2.30181e-189	mm10-Arel1
7.61138e-194	0.157364	0.219	0.331	2.36371e-189	mm10-Ing4
8.17773e-194	0.248927	0.613	0.826	2.53959e-189	mm10-Gm2a
8.94017e-194	0.0442533	0.132	0.29	2.77637e-189	mm10-Nfya
9.87173e-194	-0.412573	0.521	0.911	3.06567e-189	mm10-Ly6e
9.91201e-194	0.0209209	0.202	0.436	3.07817e-189	mm10-St3gal1
9.92502e-194	0.326475	0.686	0.847	3.08222e-189	mm10-Atox1
1.20996e-193	-0.0733246	0.552	0.89	3.75753e-189	mm10-Nabp1
1.39085e-193	0.0498202	0.129	0.296	4.31927e-189	mm10-Tmem55b
1.47927e-193	0.150534	0.286	0.473	4.59389e-189	mm10-Cep83
1.75262e-193	0.0381752	0.192	0.431	5.44276e-189	mm10-Hsd11b1
1.8957e-193	0.0657598	0.15	0.327	5.8871e-189	mm10-Tnpo1
2.77998e-193	0.0897864	0.591	0.852	8.63322e-189	mm10-Tnrc18
3.83841e-193	0.102619	0.584	0.85	1.19202e-188	mm10-Slc2a1
4.15255e-193	0.0411236	0.13	0.309	1.28957e-188	mm10-Sod1
5.7693e-193	-0.0762778	0.521	0.854	1.79166e-188	mm10-Ogfrl1
8.10443e-193	-0.154198	0.082	0.348	2.51683e-188	mm10-Acer3
9.25953e-193	0.0128152	0.132	0.321	2.87555e-188	mm10-Opa3
1.05672e-192	0.0631513	0.154	0.322	3.28165e-188	mm10-Fam174a
1.07462e-192	0.0479049	0.181	0.399	3.33724e-188	mm10-Dgkh
1.38712e-192	0.154459	0.248	0.413	4.30769e-188	mm10-4732465J04Rik
1.96924e-192	-0.0694759	0.531	0.877	6.11546e-188	mm10-AC160336.1
2.16668e-192	0.212939	0.554	0.77	6.72864e-188	mm10-Ago2
2.4988e-192	0.141763	0.213	0.35	7.76001e-188	mm10-Slc12a6
2.56777e-192	0.171232	0.658	0.887	7.9742e-188	mm10-Vps4b
2.6113e-192	0.148357	0.187	0.276	8.10938e-188	mm10-Psmb1
2.92585e-192	0.121535	0.202	0.361	9.08623e-188	mm10-Flcn
3.1296e-192	0.182844	0.517	0.724	9.71898e-188	mm10-Ncor1
3.88469e-192	0.0204595	0.171	0.38	1.20639e-187	mm10-Nipa2
3.99313e-192	-0.148359	0.507	0.867	1.24007e-187	mm10-Zfand5
4.25241e-192	0.186023	0.175	0.25	1.32059e-187	mm10-Romo1
4.25809e-192	-0.0317689	0.085	0.283	1.32235e-187	mm10-Gm7160
4.57885e-192	0.0736602	0.385	0.703	1.42196e-187	mm10-Wfdc21
5.06e-192	-0.590045	0.598	0.936	1.57138e-187	mm10-Tapbp
6.73598e-192	0.0643999	0.161	0.326	2.09186e-187	mm10-Srsf6
6.7848e-192	0.160691	0.184	0.293	2.10702e-187	mm10-Rrp1
7.42629e-192	0.089918	0.151	0.298	2.30623e-187	mm10-Arap3
7.80798e-192	0.0507787	0.133	0.288	2.42477e-187	mm10-Micu1
8.5154e-192	-0.0612007	0.56	0.887	2.64446e-187	mm10-Ptk2b
1.32017e-191	0.0165578	0.156	0.345	4.0998e-187	mm10-Gm26809
1.35061e-191	0.0540105	0.161	0.356	4.19432e-187	mm10-Ighm
1.63692e-191	0.0771835	0.199	0.379	5.08344e-187	mm10-Plekha2
1.72831e-191	0.198157	0.256	0.374	5.36727e-187	mm10-Senp6
1.8645e-191	-0.0759128	0.285	0.594	5.7902e-187	mm10-Larp4b
2.22004e-191	0.123459	0.229	0.422	6.89433e-187	mm10-Tnfrsf26
2.23191e-191	-0.140664	0.121	0.398	6.9312e-187	mm10-Ythdf1
2.39163e-191	0.132276	0.193	0.348	7.42722e-187	mm10-Rasa3
2.48626e-191	0.0300502	0.574	0.875	7.72108e-187	mm10-Pglyrp1
2.59849e-191	-0.479011	0.625	0.96	8.06962e-187	mm10-Atf3
2.87801e-191	-0.0192393	0.148	0.366	8.93765e-187	mm10-Atp2c1
3.15882e-191	0.136127	0.189	0.328	9.80971e-187	mm10-Atpif1
5.66957e-191	-0.000856647	0.169	0.405	1.76069e-186	mm10-Phip
6.92898e-191	0.230952	0.611	0.792	2.1518e-186	mm10-Sra1
7.04756e-191	0.161404	0.38	0.568	2.18862e-186	mm10-Myo1c
7.931e-191	-0.0159765	0.094	0.289	2.46297e-186	mm10-4930430E12Rik
9.52197e-191	-0.156177	0.088	0.355	2.95705e-186	mm10-Slc28a2
1.5925e-190	0.140421	0.167	0.275	4.94551e-186	mm10-Elavl1
1.71439e-190	0.0877927	0.187	0.342	5.32403e-186	mm10-Rnf40
1.74732e-190	0.248814	0.593	0.815	5.42631e-186	mm10-Clec5a
2.00874e-190	0.0131836	0.117	0.286	6.23813e-186	mm10-Mapk13
2.15995e-190	0.0994409	0.161	0.302	6.70771e-186	mm10-Copa
2.91701e-190	-0.0679944	0.083	0.302	9.05878e-186	mm10-Psme4
3.43424e-190	0.149168	0.691	0.915	1.0665e-185	mm10-Hnrnpa2b1
3.66101e-190	0.0983051	0.158	0.292	1.13693e-185	mm10-Clptm1l
3.94066e-190	-0.046713	0.161	0.421	1.22377e-185	mm10-Ddit4
5.66785e-190	-0.101597	0.238	0.559	1.76015e-185	mm10-Mgst1
5.75473e-190	-0.0710491	0.54	0.89	1.78713e-185	mm10-Dgat1
6.18537e-190	0.129037	0.191	0.331	1.92087e-185	mm10-Vezf1
6.93897e-190	0.000933739	0.111	0.305	2.1549e-185	mm10-Mindy3
7.23906e-190	-0.189974	0.576	0.93	2.24809e-185	mm10-Sell
9.79215e-190	0.170729	0.204	0.31	3.04095e-185	mm10-Frg1
1.02451e-189	0.0971172	0.158	0.266	3.18161e-185	mm10-Gm11808
1.09616e-189	0.148869	0.188	0.272	3.40413e-185	mm10-Psmb2
1.27246e-189	0.173253	0.177	0.27	3.95162e-185	mm10-Ran
1.30683e-189	-0.0177699	0.497	0.816	4.05835e-185	mm10-Brd2
1.35452e-189	0.085469	0.177	0.317	4.20647e-185	mm10-Ndufb11
1.67186e-189	-0.150024	0.356	0.718	5.19195e-185	mm10-Cited2
3.06192e-189	0.13678	0.183	0.296	9.50879e-185	mm10-Dhx15
3.07943e-189	0.21311	0.508	0.739	9.56316e-185	mm10-Pgk1
3.2786e-189	0.140559	0.203	0.333	1.01817e-184	mm10-Snx4
4.39366e-189	-0.0609954	0.116	0.342	1.36445e-184	mm10-Rab10os
5.07499e-189	0.0858537	0.157	0.285	1.57604e-184	mm10-Tecr
6.63118e-189	0.145321	0.181	0.299	2.05931e-184	mm10-Snw1
8.11857e-189	0.0481635	0.186	0.378	2.52122e-184	mm10-Srrd
9.56985e-189	0.0379958	0.544	0.899	2.97192e-184	mm10-Retnlg
1.12186e-188	0.246164	0.266	0.373	3.48394e-184	mm10-St13
1.12332e-188	0.168497	0.39	0.598	3.48846e-184	mm10-Rb1cc1
1.23978e-188	0.13174	0.183	0.289	3.85014e-184	mm10-Ostc
1.46085e-188	0.0643547	0.135	0.285	4.53666e-184	mm10-Trnt1
1.53883e-188	0.129614	0.177	0.277	4.77885e-184	mm10-Sdhd
1.61408e-188	0.0896438	0.171	0.306	5.01253e-184	mm10-Smim4
1.88556e-188	0.103387	0.167	0.292	5.8556e-184	mm10-Prkag1
1.99802e-188	0.275701	0.291	0.393	6.20484e-184	mm10-C130050O18Rik
2.35496e-188	0.149573	0.243	0.432	7.31332e-184	mm10-Atp6v1c1
2.42438e-188	0.141372	0.174	0.265	7.52891e-184	mm10-Ndufb4
2.66024e-188	0.172878	0.304	0.469	8.26136e-184	mm10-Zfp608
3.02957e-188	0.0276671	0.581	0.869	9.40833e-184	mm10-App
3.38482e-188	0.0987374	0.172	0.303	1.05116e-183	mm10-Setd2
4.91308e-188	-0.331114	0.521	0.903	1.52576e-183	mm10-Cflar
6.74568e-188	0.142328	0.2	0.354	2.09487e-183	mm10-Rhof
7.70436e-188	0.0808469	0.172	0.337	2.39259e-183	mm10-Tgfbr2
8.55053e-188	0.291903	0.641	0.847	2.65537e-183	mm10-Tgfbi
1.14742e-187	0.241054	0.625	0.836	3.5633e-183	mm10-Por
1.15401e-187	0.1396	0.227	0.375	3.58379e-183	mm10-Orai1
1.47707e-187	0.0844903	0.609	0.853	4.58703e-183	mm10-Cmip
2.16984e-187	0.0928355	0.155	0.278	6.73842e-183	mm10-Rala
2.17799e-187	0.18174	0.497	0.715	6.76375e-183	mm10-Cyth1
4.4655e-187	0.0613479	0.546	0.84	1.38676e-182	mm10-Igf1r
5.21202e-187	0.0622788	0.537	0.833	1.61859e-182	mm10-Sh2d3c
6.60764e-187	-0.0482882	0.457	0.783	2.052e-182	mm10-Chd4
6.77042e-187	0.00629231	0.123	0.312	2.10255e-182	mm10-Lcor
7.80202e-187	0.039206	0.162	0.348	2.42292e-182	mm10-Tirap
9.24273e-187	0.0244254	0.127	0.303	2.87033e-182	mm10-Dennd3
1.06965e-186	-0.18281	0.428	0.797	3.32181e-182	mm10-Malt1
1.14032e-186	0.199476	0.579	0.775	3.54127e-182	mm10-Rnf11
1.38086e-186	0.0347078	0.116	0.271	4.28826e-182	mm10-Ltbr
1.66126e-186	-0.536181	0.98	1	5.15904e-182	mm10-B2m
1.72338e-186	0.278974	0.401	0.566	5.35197e-182	mm10-Emp3
1.82002e-186	0.013768	0.099	0.255	5.65207e-182	mm10-Mocs1
2.06073e-186	0.139531	0.516	0.77	6.3996e-182	mm10-Zfp263
2.15026e-186	0.123702	0.575	0.853	6.67762e-182	mm10-Igsf6
2.43559e-186	0.106859	0.216	0.413	7.56372e-182	mm10-Itga5
2.49995e-186	0.0732967	0.153	0.299	7.76361e-182	mm10-Eloa
3.0739e-186	0.0946027	0.203	0.378	9.54599e-182	mm10-Nfatc1
3.73641e-186	0.133507	0.182	0.302	1.16034e-181	mm10-Aamp
4.289e-186	0.0870501	0.161	0.333	1.33195e-181	mm10-Pqlc1
5.16829e-186	0.0545357	0.163	0.35	1.60501e-181	mm10-Rassf2
5.41629e-186	0.0385576	0.141	0.302	1.68203e-181	mm10-Fam122a
6.38396e-186	0.0573818	0.124	0.266	1.98254e-181	mm10-Aldh3b1
7.27007e-186	0.277297	0.56	0.759	2.25772e-181	mm10-Gpx1
7.32233e-186	0.232826	0.588	0.757	2.27395e-181	mm10-Apbb1ip
1.05574e-185	0.0490389	0.156	0.345	3.2786e-181	mm10-Atg16l1
1.08291e-185	0.0698504	0.128	0.262	3.36297e-181	mm10-Pcbd2
1.24426e-185	0.183993	0.673	0.864	3.86406e-181	mm10-Prkar1a
1.36467e-185	-0.0578506	0.245	0.511	4.23797e-181	mm10-Cd74
1.48974e-185	-0.272403	0.497	0.87	4.6264e-181	mm10-Tspo
1.7474e-185	0.122419	0.191	0.328	5.42656e-181	mm10-Tspan14
2.05306e-185	0.0793765	0.142	0.265	6.37577e-181	mm10-Sec16a
2.16449e-185	-0.210339	0.611	0.953	6.72183e-181	mm10-Nfkb1
2.50744e-185	-0.00690861	0.206	0.472	7.78684e-181	mm10-Mmp8
2.54539e-185	0.120498	0.164	0.303	7.9047e-181	mm10-Sh2b3
2.8672e-185	0.191429	0.219	0.33	8.9041e-181	mm10-Cdv3
3.22617e-185	0.17872	0.503	0.733	1.00189e-180	mm10-Klf3
3.37813e-185	0.0534032	0.122	0.268	1.04908e-180	mm10-Vta1
4.27322e-185	0.15825	0.23	0.361	1.32705e-180	mm10-Krcc1
5.94436e-185	0.0944149	0.147	0.262	1.84602e-180	mm10-Herpud2
6.06467e-185	0.00258731	0.12	0.307	1.88338e-180	mm10-Zbtb21
6.86624e-185	-0.052668	0.568	0.89	2.13231e-180	mm10-Tes
8.53204e-185	-0.170832	0.038	0.281	2.64962e-180	mm10-Crybg1
8.66228e-185	0.189496	0.619	0.845	2.69007e-180	mm10-Rbm25
9.72688e-185	0.0678652	0.208	0.407	3.02068e-180	mm10-Rassf3
1.08135e-184	0.104574	0.145	0.272	3.35813e-180	mm10-Ergic1
1.11826e-184	0.140002	0.174	0.325	3.47276e-180	mm10-Icosl
1.2665e-184	-0.444768	0.703	0.979	3.93312e-180	mm10-Sp140
1.3912e-184	0.110104	0.181	0.33	4.32036e-180	mm10-Fli1
1.62546e-184	0.0791812	0.177	0.35	5.04788e-180	mm10-Nab2
1.89586e-184	0.115123	0.623	0.876	5.88759e-180	mm10-Chd2
2.12567e-184	-0.000428086	0.109	0.295	6.60127e-180	mm10-Slc8b1
2.25004e-184	0.141202	0.426	0.701	6.98749e-180	mm10-Rhob
2.31736e-184	0.0220072	0.39	0.74	7.19657e-180	mm10-Asprv1
2.79308e-184	0.0637157	0.138	0.296	8.67392e-180	mm10-Mfsd14b
3.19191e-184	0.117034	0.145	0.259	9.91247e-180	mm10-Hnrnpl
3.23256e-184	0.163523	0.296	0.463	1.00387e-179	mm10-Txnl1
3.57791e-184	-0.371888	0.601	0.95	1.11112e-179	mm10-Lcp2
3.66204e-184	0.154455	0.219	0.357	1.13725e-179	mm10-Bin2
3.97287e-184	0.22296	0.692	0.864	1.23377e-179	mm10-Pak2
4.41393e-184	0.160403	0.224	0.366	1.37075e-179	mm10-Zc3h15
5.44374e-184	0.176962	0.3	0.442	1.69055e-179	mm10-Hist2h2aa1
5.4664e-184	0.161457	0.219	0.331	1.69759e-179	mm10-Atp5d
7.08454e-184	0.100585	0.141	0.247	2.2001e-179	mm10-Wdr89
7.96412e-184	0.167267	0.246	0.42	2.47326e-179	mm10-Cpd
8.34479e-184	0.0761805	0.185	0.378	2.59147e-179	mm10-Zbtb7a
8.61546e-184	0.127365	0.158	0.252	2.67553e-179	mm10-Sdhb
8.98874e-184	-0.026605	0.088	0.267	2.79145e-179	mm10-Ociad1
9.99816e-184	0.0465718	0.133	0.306	3.10493e-179	mm10-Map4
1.01546e-183	0.0865064	0.2	0.383	3.15351e-179	mm10-Mbtd1
1.09867e-183	0.0588733	0.143	0.296	3.41193e-179	mm10-Ube2r2
1.12646e-183	0.0788898	0.169	0.321	3.49822e-179	mm10-Rnf20
1.22302e-183	0.221926	0.593	0.815	3.7981e-179	mm10-Gpcpd1
1.25139e-183	0.109777	0.186	0.321	3.8862e-179	mm10-Ehbp1l1
1.41591e-183	-0.103826	0.074	0.303	4.39712e-179	mm10-Ccdc146
1.55083e-183	0.0563777	0.152	0.325	4.81611e-179	mm10-Rnf145
1.93794e-183	0.0156454	0.12	0.29	6.01829e-179	mm10-Chm
1.97249e-183	-0.14121	0.454	0.825	6.12558e-179	mm10-Fbxl5
2.01215e-183	0.168554	0.26	0.4	6.24874e-179	mm10-Pdzd8
2.75079e-183	0.0991813	0.672	0.904	8.54258e-179	mm10-Capza2
2.77073e-183	-0.0476565	0.099	0.299	8.60449e-179	mm10-Pgap2
3.97858e-183	0.143997	0.195	0.305	1.23555e-178	mm10-Rapgef1
4.12336e-183	0.123907	0.174	0.305	1.28051e-178	mm10-Kmt5b
5.0105e-183	0.0778193	0.171	0.324	1.55601e-178	mm10-Sec61a1
5.85365e-183	0.262918	0.41	0.642	1.81785e-178	mm10-Ltb
5.87096e-183	0.199693	0.576	0.781	1.82323e-178	mm10-Fgd3
6.07813e-183	0.0658565	0.136	0.285	1.88756e-178	mm10-Soat2
6.15445e-183	0.0808803	0.13	0.24	1.91126e-178	mm10-Slc25a11
6.35375e-183	-0.124778	0.111	0.37	1.97316e-178	mm10-Tec
7.32457e-183	-0.470387	0.018	0.281	2.27465e-178	mm10-Ifi205
8.27613e-183	0.101333	0.166	0.307	2.57015e-178	mm10-Hmces
9.04528e-183	0.155117	0.224	0.371	2.80901e-178	mm10-Bptf
1.30547e-182	0.170452	0.196	0.304	4.05415e-178	mm10-Arglu1
1.65931e-182	0.14176	0.182	0.293	5.15299e-178	mm10-Ssr1
1.83887e-182	-0.0657411	0.104	0.331	5.7106e-178	mm10-Rnf144a
2.50982e-182	0.102613	0.205	0.371	7.79423e-178	mm10-Gatad2b
2.54513e-182	0.154502	0.188	0.307	7.90389e-178	mm10-Supt5
3.26684e-182	0.245529	0.618	0.808	1.01452e-177	mm10-Lrrc25
4.62118e-182	0.208422	0.278	0.427	1.43511e-177	mm10-Gfod1
4.93582e-182	0.0856866	0.16	0.362	1.53282e-177	mm10-Syne1
5.24348e-182	0.141909	0.169	0.272	1.62836e-177	mm10-Sdha
5.43318e-182	0.360331	0.615	0.789	1.68727e-177	mm10-Pgam1
5.55939e-182	0.168694	0.214	0.335	1.72647e-177	mm10-Naa35
5.57826e-182	0.0734769	0.144	0.276	1.73233e-177	mm10-Gga1
6.90413e-182	0.141722	0.202	0.334	2.14408e-177	mm10-Hip1
7.1056e-182	0.0403457	0.105	0.246	2.20665e-177	mm10-Ap5s1
7.46887e-182	0.222769	0.681	0.894	2.31946e-177	mm10-Slc3a2
8.87821e-182	-0.178319	0.55	0.898	2.75713e-177	mm10-Maff
9.3592e-182	0.100146	0.17	0.314	2.9065e-177	mm10-Smap1
9.60998e-182	0.106002	0.158	0.296	2.98438e-177	mm10-S100a13
1.04413e-181	0.0833585	0.135	0.262	3.24255e-177	mm10-Ilk
1.12805e-181	0.102008	0.16	0.298	3.50315e-177	mm10-5031439G07Rik
1.13233e-181	-0.0849479	0.088	0.316	3.51645e-177	mm10-Mier3
1.17525e-181	0.107788	0.17	0.303	3.64975e-177	mm10-Tuba4a
1.24475e-181	0.0868558	0.122	0.235	3.86558e-177	mm10-Tmub2
1.34674e-181	0.110287	0.643	0.905	4.1823e-177	mm10-H2-Q10
1.37629e-181	0.104167	0.165	0.304	4.27406e-177	mm10-Snrnp27
1.52764e-181	-0.00632932	0.454	0.771	4.74409e-177	mm10-C3
1.57132e-181	0.399154	0.826	0.949	4.87975e-177	mm10-Rpl38
1.63567e-181	0.161248	0.496	0.718	5.07958e-177	mm10-Alcam
1.86871e-181	0.0307681	0.144	0.332	5.80329e-177	mm10-Cntrl
1.93696e-181	0.0010189	0.139	0.359	6.01522e-177	mm10-Stat4
2.12992e-181	0.250407	0.257	0.363	6.61446e-177	mm10-Dad1
2.35519e-181	0.0801742	0.163	0.326	7.31404e-177	mm10-Slain2
2.37202e-181	0.3245	0.687	0.847	7.3663e-177	mm10-Jmjd1c
2.45596e-181	0.101505	0.148	0.247	7.627e-177	mm10-Dda1
3.75547e-181	0.0794535	0.397	0.683	1.16626e-176	mm10-Anxa1
3.8141e-181	0.201706	0.27	0.416	1.18447e-176	mm10-Sesn2
4.00604e-181	-0.0744295	0.076	0.278	1.24408e-176	mm10-Pde7b
4.10521e-181	0.312596	0.778	0.916	1.27487e-176	mm10-Rps3
4.27628e-181	-0.168069	0.016	0.244	1.328e-176	mm10-Gvin1
4.39041e-181	0.104057	0.149	0.248	1.36344e-176	mm10-Ap2s1
4.57472e-181	0.186089	0.687	0.873	1.42068e-176	mm10-Sh3glb1
4.84195e-181	0.0454931	0.162	0.358	1.50367e-176	mm10-Pkn2
5.49812e-181	0.0739247	0.143	0.262	1.70744e-176	mm10-Sgta
6.96504e-181	0.0792626	0.143	0.282	2.16299e-176	mm10-Stx12
7.0566e-181	0.0612209	0.14	0.299	2.19143e-176	mm10-Rassf5
7.97338e-181	0.164665	0.185	0.288	2.47613e-176	mm10-Sp3
8.51526e-181	0.193153	0.646	0.868	2.64442e-176	mm10-Antxr2
8.74856e-181	0.10904	0.181	0.34	2.71686e-176	mm10-Gse1
9.38714e-181	0.0424864	0.131	0.294	2.91518e-176	mm10-Ggt5
1.05921e-180	0.21653	0.293	0.445	3.28939e-176	mm10-Cdkn1b
1.10338e-180	0.118296	0.187	0.326	3.42653e-176	mm10-Ppp2r2d
1.34127e-180	0.255055	0.406	0.555	4.1653e-176	mm10-Adssl1
1.67884e-180	0.0445302	0.123	0.267	5.21364e-176	mm10-Tbpl1
1.71455e-180	0.0604998	0.416	0.719	5.32454e-176	mm10-Slc38a1
1.71921e-180	0.132432	0.165	0.265	5.33901e-176	mm10-Gak
1.73008e-180	0.0868218	0.139	0.268	5.37278e-176	mm10-Stx5a
1.76375e-180	-0.124151	0.632	0.947	5.47732e-176	mm10-Erbin
2.74686e-180	-0.000554283	0.135	0.33	8.53036e-176	mm10-Oat
3.64376e-180	0.285392	0.76	0.911	1.13157e-175	mm10-Atp6v0b
3.64863e-180	0.0900586	0.165	0.323	1.13308e-175	mm10-Pan3
3.9864e-180	-0.0542233	0.238	0.504	1.23798e-175	mm10-Cycs
5.37803e-180	0.0984369	0.16	0.29	1.67015e-175	mm10-Gigyf2
5.84835e-180	0.107711	0.167	0.32	1.81621e-175	mm10-Ncoa2
7.26468e-180	0.0494112	0.116	0.257	2.25605e-175	mm10-Rnf187
7.54914e-180	0.117875	0.197	0.345	2.34439e-175	mm10-Kmt5a
7.62504e-180	-0.0884182	0.065	0.272	2.36795e-175	mm10-Mctp2
8.80874e-180	0.0833799	0.501	0.792	2.73555e-175	mm10-Rilpl2
9.06201e-180	0.0507915	0.152	0.327	2.81421e-175	mm10-Acta2
1.14089e-179	0.0711319	0.13	0.268	3.54304e-175	mm10-Rnf185
1.18616e-179	0.125598	0.159	0.264	3.68361e-175	mm10-Ndufs5
1.23771e-179	0.0385905	0.205	0.437	3.84371e-175	mm10-Tsc22d2
1.27308e-179	0.215535	0.186	0.23	3.95354e-175	mm10-Mrpl43
1.34375e-179	-0.0528362	0.24	0.528	4.173e-175	mm10-Srsf7
1.47773e-179	0.408651	0.792	0.894	4.58911e-175	mm10-Rpl10
[truncated: 15,114 more rows]

## Sheet: cluster_2_vs_cluster_0
p_val	avg_logFC	pct.1	pct.2	p_val_adj	gene
0	2.72819	0.835	0.208	0	mm10-Cxcl10
0	2.42363	0.89	0.218	0	mm10-Gbp2
0	2.34373	0.898	0.255	0	mm10-Ifit1
0	2.29987	0.946	0.403	0	mm10-Rsad2
0	2.24059	0.834	0.207	0	mm10-Ifit3
0	2.08057	0.802	0.125	0	mm10-Gbp5
0	2.00781	0.577	0.076	0	mm10-Ifit2
0	1.95253	0.831	0.184	0	mm10-Ifit3b
0	1.8899	0.866	0.189	0	mm10-Ifi47
0	1.8076	0.93	0.389	0	mm10-Irf7
0	1.80555	0.915	0.356	0	mm10-Slfn5
0	1.74584	0.914	0.345	0	mm10-Ifi204
0	1.67385	0.907	0.304	0	mm10-Oasl1
0	1.63906	0.885	0.222	0	mm10-Herc6
0	1.62045	0.905	0.28	0	mm10-Irgm1
0	1.60983	0.615	0.146	0	mm10-Tagap
0	1.60786	0.938	0.499	0	mm10-Isg20
0	1.59715	0.792	0.156	0	mm10-Cmpk2
0	1.58008	0.54	0.061	0	mm10-Ifi211
0	1.57925	0.936	0.377	0	mm10-Parp14
0	1.53944	0.97	0.633	0	mm10-Isg15
0	1.47191	0.831	0.217	0	mm10-Gbp7
0	1.4537	0.904	0.413	0	mm10-Cd274
0	1.44198	0.904	0.399	0	mm10-Nampt
0	1.44018	0.819	0.216	0	mm10-Ifih1
0	1.42634	0.821	0.245	0	mm10-9930111J21Rik2
0	1.41396	0.784	0.209	0	mm10-Ddx60
0	1.41335	0.776	0.231	0	mm10-Zbp1
0	1.41	0.833	0.379	0	mm10-Fcgr4
0	1.40413	0.988	0.791	0	mm10-Slfn4
0	1.40005	0.713	0.149	0	mm10-Daxx
0	1.39447	0.576	0.065	0	mm10-Gbp3
0	1.39056	0.885	0.324	0	mm10-Rnf213
0	1.38498	0.772	0.159	0	mm10-Usp18
0	1.3488	0.597	0.091	0	mm10-Nt5c3
0	1.34492	0.68	0.174	0	mm10-Ifi207
0	1.32358	0.984	0.806	0	mm10-Ifitm3
0	1.25906	0.891	0.341	0	mm10-Trafd1
0	1.2322	0.945	0.506	0	mm10-Oasl2
0	1.21037	0.686	0.148	0	mm10-Zufsp
0	1.19104	0.672	0.161	0	mm10-Znfx1
0	1.1626	0.82	0.386	0	mm10-Sppl2a
0	1.1607	0.96	0.72	0	mm10-Samhd1
0	1.1194	0.871	0.331	0	mm10-Slfn8
0	1.11622	0.945	0.568	0	mm10-Trim30a
0	1.10514	0.944	0.627	0	mm10-Clec2d
0	1.10223	0.861	0.32	0	mm10-Ddx58
0	1.10099	0.672	0.158	0	mm10-Eif2ak2
0	1.08305	0.869	0.457	0	mm10-Tor1aip1
0	1.06479	0.826	0.324	0	mm10-H2-Q4
0	1.04775	0.857	0.325	0	mm10-Tap1
0	1.02197	0.925	0.501	0	mm10-Sp100
0	0.993922	0.864	0.347	0	mm10-Oas3
0	0.98365	0.914	0.488	0	mm10-Rtp4
0	0.976783	0.732	0.21	0	mm10-Dtx3l
0	0.960662	0.999	0.943	0	mm10-Acod1
0	0.912677	0.998	0.98	0	mm10-B2m
9e-323	1.11434	0.883	0.456	2.76178e-318	mm10-Irf1
5.43e-322	1.00513	0.663	0.173	1.687753e-317	mm10-Tor3a
5.99418202e-314	0.897542	0.733	0.232	0	mm10-Parp9
6.1574964100476e-311	0.916048	0.75	0.272	1.91221e-306	mm10-Parp10
0	0.938942	0.697	0.192	9.97477e-305	mm10-Igtp
4.5742e-307	0.889691	0.899	0.598	1.42052e-302	mm10-Tapbp
1.28968e-305	1.02496	0.647	0.162	4.00511e-301	mm10-Xaf1
1.54562e-304	0.875164	0.866	0.448	4.79991e-300	mm10-Trim12a
3.26109e-296	1.00856	0.699	0.219	1.01273e-291	mm10-Gm13822
2.15729e-288	0.919492	0.706	0.242	6.69945e-284	mm10-Epsti1
1.20286e-286	1.25325	0.718	0.297	3.73549e-282	mm10-Pnp
2.2458e-286	0.993397	0.391	0.028	6.97433e-282	mm10-Trim30c
1.82745e-282	1.01929	0.423	0.043	5.67513e-278	mm10-Lipg
4.51832e-282	0.749586	0.985	0.904	1.40317e-277	mm10-H2-K1
5.84456e-282	1.09893	0.746	0.343	1.81503e-277	mm10-Peli1
3.40327e-278	1.00789	0.591	0.147	1.05689e-273	mm10-Apobec3
1.15457e-277	1.36676	0.634	0.193	3.58553e-273	mm10-Socs1
1.94887e-277	0.845249	0.386	0.027	6.05222e-273	mm10-Olfr56
8.77123e-277	1.19681	0.669	0.218	2.7239e-272	mm10-Clic4
2.16607e-275	0.915115	0.626	0.162	6.72673e-271	mm10-Stat2
2.0493e-270	0.87257	0.607	0.165	6.36409e-266	mm10-Nmi
3.79097e-267	1.25179	0.44	0.056	1.17729e-262	mm10-Ifi209
1.54078e-260	0.875568	0.771	0.359	4.78489e-256	mm10-Psmb8
1.647e-260	0.858859	0.645	0.195	5.11477e-256	mm10-Trim56
1.24287e-251	0.771789	0.688	0.243	3.85972e-247	mm10-Ogfr
1.20141e-248	0.782038	0.45	0.07	3.73099e-244	mm10-Psme2b
2.01037e-247	0.646623	0.997	0.984	6.24321e-243	mm10-H2-D1
1.37889e-245	0.857701	0.602	0.186	4.28215e-241	mm10-H2-T22
1.10218e-243	0.782692	0.528	0.115	3.42282e-239	mm10-Nlrc5
6.08049e-243	0.999873	0.744	0.354	1.8883e-238	mm10-Ctss
3.21253e-235	0.781176	0.631	0.192	9.97652e-231	mm10-Irgm2
9.39879e-230	0.839238	0.704	0.298	2.91879e-225	mm10-Il15
2.06693e-225	0.738695	0.749	0.336	6.41885e-221	mm10-Sp110
4.89597e-225	0.923455	0.765	0.403	1.52044e-220	mm10-Samd9l
6.67518e-223	0.813462	0.643	0.222	2.07298e-218	mm10-Gdap10
7.16915e-223	0.730856	0.843	0.482	2.22638e-218	mm10-H2-T23
9.32544e-219	0.783727	0.696	0.283	2.89602e-214	mm10-Helz2
5.0937e-218	0.799299	0.546	0.152	1.58185e-213	mm10-Casp8
1.00851e-217	1.28739	0.321	0.026	3.13193e-213	mm10-Ifi203
5.24688e-217	0.536214	0.983	0.921	1.62942e-212	mm10-Chmp4b
4.41069e-214	1.25654	0.563	0.189	1.36974e-209	mm10-Plac8
1.61374e-213	0.70433	0.867	0.544	5.01146e-209	mm10-Zc3hav1
8.97651e-213	0.633432	0.934	0.703	2.78766e-208	mm10-Sp140
3.11868e-209	0.746382	0.754	0.393	9.68507e-205	mm10-Irf2
6.97294e-208	0.685167	0.778	0.356	2.16545e-203	mm10-Stat1
1.29826e-207	0.871697	0.778	0.462	4.03173e-203	mm10-Casp4
1.40085e-206	0.6506	0.441	0.086	4.35034e-202	mm10-Parp12
2.55785e-204	0.864583	0.601	0.217	7.94341e-200	mm10-Etnk1
2.34067e-203	0.747094	0.729	0.35	7.26897e-199	mm10-Usp25
5.45526e-201	0.888477	0.424	0.087	1.69413e-196	mm10-Gbp9
4.69772e-200	0.683403	0.653	0.244	1.45888e-195	mm10-Oas2
2.95441e-199	0.761621	0.527	0.146	9.17493e-195	mm10-Tmem140
3.43414e-197	0.686676	0.794	0.399	1.06647e-192	mm10-Trim12c
6.24977e-197	0.713818	0.783	0.396	1.94087e-192	mm10-Trim30d
6.80051e-192	0.601775	0.92	0.627	2.1119e-187	mm10-Slfn1
2.02847e-191	1.63962	0.774	0.482	6.29941e-187	mm10-Ccl4
6.31638e-190	0.762181	0.829	0.521	1.96155e-185	mm10-Ly6e
9.12941e-189	0.655558	0.277	0.022	2.83514e-184	mm10-Pml
7.02189e-185	0.727011	0.698	0.339	2.18065e-180	mm10-Lgals9
1.36594e-184	0.681423	0.354	0.052	4.24191e-180	mm10-Slfn9
1.66884e-182	-0.514866	0.875	0.945	5.18258e-178	mm10-Arpc1b
1.48622e-181	0.640469	0.385	0.07	4.61546e-177	mm10-Il18bp
3.41858e-181	0.83091	0.463	0.15	1.06164e-176	mm10-March5
5.34521e-179	-0.641465	0.775	0.932	1.65995e-174	mm10-Dennd4a
1.39209e-177	1.11041	0.312	0.039	4.32313e-173	mm10-Mndal
1.46664e-176	0.666608	0.341	0.052	4.55465e-172	mm10-Ube2l6
1.54275e-176	0.624347	0.573	0.202	4.791e-172	mm10-Ifi35
5.28437e-172	-0.667939	0.679	0.856	1.64106e-167	mm10-Cotl1
4.0328e-171	0.676062	0.622	0.252	1.25239e-166	mm10-Psmb9
2.35908e-170	0.69266	0.273	0.025	7.32612e-166	mm10-Fcgr1
1.74549e-169	0.485131	0.972	0.907	5.42063e-165	mm10-Tmbim6
1.1359e-168	0.617343	0.433	0.109	3.52753e-164	mm10-Oas1a
2.27742e-168	0.602016	0.392	0.083	7.07254e-164	mm10-Dhx58
4.66279e-167	0.640609	0.448	0.116	1.44803e-162	mm10-Bst2
2.99736e-162	0.740214	0.29	0.035	9.3083e-158	mm10-Ifi208
1.78522e-161	0.675321	0.594	0.24	5.54401e-157	mm10-1600014C10Rik
2.9556e-159	0.633904	0.38	0.087	9.1786e-155	mm10-Casp1
5.67565e-158	0.799299	0.346	0.072	1.76257e-153	mm10-Gyg
1.65282e-155	0.584971	0.28	0.034	5.13284e-151	mm10-Il15ra
5.37881e-155	0.59207	0.829	0.542	1.67039e-150	mm10-Nsd3
7.97022e-155	-0.359164	0.989	0.991	2.47515e-150	mm10-Fxyd5
1.88805e-154	0.504739	0.974	0.823	5.86335e-150	mm10-Slfn2
7.72713e-154	0.7877	0.533	0.225	2.39966e-149	mm10-Fndc3a
4.92922e-153	-0.474392	0.868	0.932	1.53077e-148	mm10-Gng5
1.15539e-149	0.4052	0.994	0.925	3.58808e-145	mm10-Slc15a3
2.5756e-149	0.627759	0.633	0.295	7.99852e-145	mm10-Lgals8
6.76364e-149	0.793279	0.373	0.094	2.10045e-144	mm10-Ehd4
1.12201e-148	-0.570304	0.711	0.882	3.48441e-144	mm10-Myh9
4.01893e-148	-0.647297	0.542	0.792	1.24808e-143	mm10-D8Ertd738e
4.43823e-147	-0.671947	0.77	0.885	1.37829e-142	mm10-Eef1a1
3.66607e-146	-0.385149	0.994	0.996	1.1385e-141	mm10-Cebpb
2.19549e-145	0.739194	0.528	0.214	6.8181e-141	mm10-Ripk1
2.55669e-145	0.532974	0.902	0.705	7.93979e-141	mm10-Themis2
1.66788e-142	0.638644	0.563	0.248	5.17959e-138	mm10-Azi2
3.04007e-142	0.635087	0.382	0.092	9.44092e-138	mm10-Ifit1bl2
1.25449e-141	0.58846	0.703	0.371	3.8958e-137	mm10-Ascc3
7.92645e-141	-0.610599	0.886	0.954	2.46156e-136	mm10-Jund
1.86591e-140	0.600283	0.399	0.108	5.79458e-136	mm10-Tbrg1
8.40267e-139	-0.494872	0.862	0.938	2.60945e-134	mm10-Laptm5
5.73939e-138	0.548242	0.936	0.764	1.78237e-133	mm10-Csrnp1
1.87972e-137	-0.885494	0.263	0.585	5.83747e-133	mm10-Zfp36l2
5.13611e-136	0.53823	0.318	0.065	1.59502e-131	mm10-Whamm
1.6489e-134	0.80829	0.408	0.129	5.12066e-130	mm10-Bbx
4.49873e-134	0.986053	0.366	0.103	1.39708e-129	mm10-Cybb
4.01639e-133	0.71995	0.209	0.018	1.24729e-128	mm10-Ifi205
7.4552e-132	-0.486763	0.949	0.963	2.31521e-127	mm10-Rps29
3.30056e-131	-0.712609	0.258	0.535	1.02499e-126	mm10-Vsir
1.14449e-130	0.65096	0.928	0.79	3.55423e-126	mm10-Fgl2
5.92252e-130	-0.601584	0.617	0.792	1.83924e-125	mm10-Rpl10
9.57252e-130	0.633561	0.572	0.268	2.97274e-125	mm10-Pttg1
1.92953e-128	0.604173	0.745	0.46	5.99214e-124	mm10-Ranbp2
5.91313e-128	-0.536637	0.797	0.896	1.83632e-123	mm10-Rpl35a
7.04223e-127	0.53361	0.464	0.166	2.18696e-122	mm10-Trim26
9.6533e-127	0.493334	0.397	0.116	2.99783e-122	mm10-Tdrd7
9.97185e-127	0.496062	0.891	0.653	3.09676e-122	mm10-Trim30b
4.3446e-125	0.498923	0.38	0.106	1.34922e-120	mm10-Uba7
4.8876e-125	0.620288	0.371	0.102	1.51784e-120	mm10-Mb21d1
1.91729e-124	0.85983	0.727	0.448	5.95414e-120	mm10-Ifi27l2a
2.2617e-124	1.01652	0.356	0.1	7.0237e-120	mm10-Cd69
9.64298e-124	0.595965	0.239	0.033	2.99463e-119	mm10-Tifa
4.3976e-123	0.579783	0.661	0.375	1.36567e-118	mm10-Rap2c
2.82705e-121	-0.399141	0.998	0.999	8.77942e-117	mm10-Actb
4.04256e-121	-0.416376	0.835	0.914	1.25542e-116	mm10-Cdc42
7.48033e-121	0.639037	0.613	0.292	2.32302e-116	mm10-Ifitm6
9.83007e-121	-0.501727	0.718	0.881	3.05273e-116	mm10-Son
6.42566e-120	0.497486	0.672	0.359	1.99549e-115	mm10-Rnf114
1.5093e-119	-0.524719	0.672	0.852	4.68713e-115	mm10-Emilin2
1.92846e-119	0.608314	0.669	0.372	5.98884e-115	mm10-Rhoh
1.96364e-119	-0.601259	0.704	0.869	6.09808e-115	mm10-Slc16a3
2.2938e-119	0.602005	0.498	0.206	7.12338e-115	mm10-Pcgf5
3.97551e-119	-0.419217	0.936	0.954	1.23459e-114	mm10-Rpl41
3.63951e-118	0.535831	0.33	0.083	1.13025e-113	mm10-Il18
6.71163e-118	0.391611	0.996	0.967	2.0843e-113	mm10-Mxd1
1.25986e-117	-0.415189	0.976	0.987	3.9125e-113	mm10-Cd9
7.56381e-117	0.630072	0.194	0.018	2.34894e-112	mm10-Ifit1bl1
1.29341e-115	-0.558711	0.763	0.876	4.01669e-111	mm10-Calm1
3.31592e-115	-0.298991	0.995	0.993	1.02976e-110	mm10-Tyrobp
1.80616e-112	-0.611928	0.644	0.764	5.60902e-108	mm10-Rps28
2.7124e-112	-0.599582	0.286	0.553	8.42335e-108	mm10-Hnrnpu
5.79634e-112	0.507282	0.41	0.138	1.80005e-107	mm10-Tor1aip2
1.27072e-111	0.564907	0.994	0.954	3.94622e-107	mm10-Il1rn
2.53459e-111	-0.885887	0.414	0.652	7.87116e-107	mm10-Cd63
5.95924e-111	0.523696	0.709	0.44	1.85064e-106	mm10-Gsap
8.45922e-111	-0.598542	0.632	0.784	2.62701e-106	mm10-Rps8
2.01625e-110	-0.552163	0.656	0.823	6.26146e-106	mm10-Calm2
2.33861e-110	-0.315867	0.985	0.982	7.26257e-106	mm10-H3f3a
2.75119e-110	-0.428329	0.834	0.914	8.54381e-106	mm10-Cox8a
1.02275e-109	-0.292292	0.998	0.997	3.17616e-105	mm10-Mcl1
7.36446e-109	-0.512931	0.817	0.904	2.28703e-104	mm10-Rplp1
7.94882e-108	-0.426188	0.88	0.943	2.46851e-103	mm10-Pfn1
4.16797e-107	-0.512759	0.562	0.762	1.29436e-102	mm10-Ncf4
5.46968e-107	-0.434445	0.748	0.88	1.69861e-102	mm10-Rhoa
9.48192e-107	0.395877	0.245	0.043	2.94461e-102	mm10-Gm4070
2.67643e-106	0.562328	0.749	0.485	8.31166e-102	mm10-Rnf19b
5.64615e-106	0.597288	0.712	0.497	1.75341e-101	mm10-Tspo
6.38197e-106	0.545259	0.454	0.177	1.98192e-101	mm10-H2-Q7
1.11088e-105	0.692548	0.367	0.116	3.44985e-101	mm10-Plk2
1.72774e-105	0.524292	0.546	0.252	5.3655e-101	mm10-Gm21188
2.06316e-105	-0.457922	0.733	0.865	6.40713e-101	mm10-Ostf1
2.07555e-105	-0.567698	0.554	0.752	6.44561e-101	mm10-Rpl18
4.04311e-105	0.539513	0.654	0.378	1.25559e-100	mm10-Taf7
5.97304e-104	-0.426011	0.777	0.881	1.85493e-99	mm10-Srsf5
7.01699e-104	-0.573766	0.353	0.577	2.17913e-99	mm10-Hnrnpf
3.84993e-103	0.41742	0.27	0.058	1.1956e-98	mm10-Trim21
3.77336e-102	0.52474	0.465	0.194	1.17182e-97	mm10-Treml2
4.25303e-102	-0.537956	0.703	0.826	1.32078e-97	mm10-Rpl38
5.50492e-102	0.545719	0.705	0.454	1.70955e-97	mm10-Myd88
1.02091e-101	0.530464	0.415	0.159	3.17043e-97	mm10-Vcpip1
1.9711e-101	0.310012	0.18	0.018	6.12125e-97	mm10-9930111J21Rik1
1.09568e-100	-0.451976	0.728	0.834	3.40263e-96	mm10-Rps25
9.43823e-100	-0.49307	0.426	0.648	2.93104e-95	mm10-Hnrnpk
1.39636e-99	-0.767961	0.19	0.43	4.33639e-95	mm10-Mrpl52
1.05205e-98	-0.308009	0.969	0.974	3.26713e-94	mm10-Gabarap
2.62411e-98	-0.480286	0.454	0.67	8.14919e-94	mm10-Vamp8
2.70809e-98	-0.53862	0.247	0.492	8.40998e-94	mm10-Hnrnpa0
5.00886e-98	0.491292	0.805	0.585	1.5555e-93	mm10-Arid5a
3.41177e-97	0.330193	0.148	0.009	1.05953e-92	mm10-Fap
6.20024e-97	0.419561	0.689	0.396	1.92548e-92	mm10-Irf9
1.01648e-96	-0.499037	0.294	0.537	3.15668e-92	mm10-Arpp19
2.50181e-96	0.507805	0.809	0.601	7.76937e-92	mm10-Lcp2
3.11572e-96	0.781578	0.359	0.125	9.67587e-92	mm10-F3
8.21766e-96	0.557546	0.387	0.136	2.55199e-91	mm10-Fam46a
8.78373e-96	-0.556419	0.459	0.687	2.72779e-91	mm10-Jmjd1c
1.5865e-95	0.608925	0.144	0.01	4.92689e-91	mm10-Fam26f
3.00875e-95	-0.50996	0.42	0.642	9.34368e-91	mm10-Pitpna
3.62913e-95	-0.466448	0.618	0.76	1.12703e-90	mm10-Atp6v0b
5.50403e-95	-0.556569	0.505	0.682	1.70928e-90	mm10-Rps26
5.97613e-94	-0.506287	0.592	0.752	1.85589e-89	mm10-Rplp0
6.06794e-94	-0.494785	0.59	0.753	1.8844e-89	mm10-Rpl21
1.08596e-93	0.476879	0.554	0.284	3.37245e-89	mm10-Psme2
2.22442e-93	-0.488333	0.299	0.54	6.90794e-89	mm10-Tmed2
7.65725e-91	-0.502453	0.589	0.741	2.37796e-86	mm10-Rpl19
1.39434e-90	-0.591969	0.279	0.514	4.33013e-86	mm10-Gm26532
1.84761e-90	-0.460354	0.699	0.864	5.73775e-86	mm10-Lyst
2.41927e-90	-0.513816	0.501	0.679	7.51303e-86	mm10-Rps11
2.60957e-90	-0.528764	0.448	0.653	8.10401e-86	mm10-Cd300c2
5.81594e-90	-0.473075	0.682	0.822	1.80614e-85	mm10-Spi1
6.08074e-90	-0.71839	0.106	0.324	1.88837e-85	mm10-Nt5e
6.17586e-90	-0.538157	0.334	0.565	1.91791e-85	mm10-Cd300a
9.01701e-90	-0.48189	0.615	0.753	2.80023e-85	mm10-Rps3a1
2.3321e-89	-0.470749	0.605	0.797	7.24235e-85	mm10-Cyth4
5.20728e-89	-0.581848	0.431	0.629	1.61712e-84	mm10-Rpl36
1.06006e-88	-0.51236	0.535	0.71	3.292e-84	mm10-Rpl26
1.75463e-88	-0.288717	0.984	0.978	5.44899e-84	mm10-Rps27
6.45633e-88	-0.38594	0.831	0.937	2.00501e-83	mm10-Spag9
2.21151e-87	-0.420585	0.809	0.875	6.86784e-83	mm10-Rplp2
3.01686e-87	-0.620191	0.362	0.56	9.36885e-83	mm10-Gpx1
5.06209e-87	-0.472358	0.813	0.889	1.57203e-82	mm10-Gapdh
5.4602e-87	0.480296	0.176	0.026	1.69566e-82	mm10-Ppa1
1.04161e-86	-0.433405	0.978	0.981	3.23471e-82	mm10-Il1r2
1.15905e-86	-0.528762	0.602	0.766	3.59942e-82	mm10-Aldoa
1.4954e-86	-0.642614	0.434	0.664	4.64397e-82	mm10-Rgs2
1.62812e-86	0.725189	0.571	0.333	5.05613e-82	mm10-Upp1
1.64329e-86	-0.424483	0.714	0.835	5.10323e-82	mm10-Map1lc3b
2.23144e-86	-0.266877	0.998	0.995	6.92975e-82	mm10-Eif1
3.66234e-86	0.67329	0.447	0.209	1.13734e-81	mm10-Rnasel
3.71525e-86	0.463016	0.946	0.814	1.15377e-81	mm10-Ccrl2
5.19514e-86	-0.519129	0.254	0.497	1.61335e-81	mm10-Purb
5.83074e-86	0.612308	0.41	0.181	1.81074e-81	mm10-D1Ertd622e
5.87141e-86	0.416433	0.289	0.085	1.82337e-81	mm10-Usb1
1.18591e-85	0.505872	0.627	0.386	3.68286e-81	mm10-Arl6ip1
1.19222e-85	0.503544	0.428	0.184	3.70244e-81	mm10-Dapp1
1.30155e-85	-0.394833	0.829	0.891	4.04196e-81	mm10-Rps21
1.71985e-85	-0.391958	0.857	0.907	5.34099e-81	mm10-Rpl23
5.9155e-85	-0.529676	0.488	0.656	1.83706e-80	mm10-Rps2
1.51284e-84	0.513461	0.392	0.158	4.69812e-80	mm10-5430427O19Rik
2.41767e-84	-0.434359	0.801	0.884	7.50807e-80	mm10-Sh3bgrl3
3.33756e-84	-0.501106	0.215	0.448	1.03648e-79	mm10-Atf1
3.72803e-84	-0.487167	0.604	0.74	1.15774e-79	mm10-Rpl8
4.0834e-84	0.384328	0.933	0.829	1.2681e-79	mm10-Lyn
7.72189e-84	-0.69868	0.63	0.782	2.39803e-79	mm10-Cstb
1.11012e-83	-0.426535	0.469	0.671	3.44749e-79	mm10-Arpc4
2.06221e-83	0.447045	0.487	0.23	6.40419e-79	mm10-Nod1
2.94899e-83	-0.419251	0.655	0.795	9.15809e-79	mm10-Myl12a
3.31876e-83	-0.553948	0.379	0.552	1.03064e-78	mm10-Rpl32
4.00348e-83	-0.48477	0.476	0.672	1.24328e-78	mm10-H2afj
5.18411e-83	-0.460826	0.206	0.447	1.60993e-78	mm10-Fam104a
8.4217e-83	0.503782	0.622	0.401	2.61536e-78	mm10-Cd164
9.75672e-83	-0.65274	0.359	0.515	3.02995e-78	mm10-Rps19
1.05812e-82	-0.54956	0.418	0.626	3.286e-78	mm10-Gsn
1.13601e-82	-0.551896	0.301	0.507	3.52789e-78	mm10-Rpl35
1.45901e-82	-0.486328	0.379	0.595	4.53096e-78	mm10-Ppp2ca
1.80321e-82	-0.568684	0.216	0.455	5.59987e-78	mm10-Rasa2
1.82721e-82	-0.422932	0.477	0.673	5.67439e-78	mm10-Ost4
3.87447e-82	-0.422696	0.751	0.857	1.20322e-77	mm10-Rps13
1.05882e-81	-0.587633	0.643	0.754	3.28818e-77	mm10-Mmp9
1.15273e-81	-0.498183	0.183	0.405	3.57981e-77	mm10-Arrb2
1.47531e-81	-0.563654	0.525	0.719	4.58159e-77	mm10-Dmxl2
5.46852e-81	-0.412444	0.767	0.854	1.69825e-76	mm10-Rpl27a
7.32026e-81	-0.571317	0.33	0.513	2.27331e-76	mm10-Ppia
7.97191e-81	0.36315	0.314	0.104	2.47568e-76	mm10-Stard3
9.93864e-81	-0.469527	0.28	0.478	3.08645e-76	mm10-Ube2i
2.05804e-80	-0.281618	0.997	0.996	6.39125e-76	mm10-H3f3b
4.31701e-80	-0.360993	0.734	0.829	1.34065e-75	mm10-Oaz1
5.04081e-80	-0.496952	0.238	0.471	1.56542e-75	mm10-Rin3
5.23514e-80	0.447061	0.577	0.325	1.62577e-75	mm10-Psme1
6.85201e-80	-0.367731	0.846	0.912	2.12789e-75	mm10-Rps16
7.98048e-80	-0.378824	0.804	0.875	2.47834e-75	mm10-Rac2
8.10563e-80	-0.404386	0.882	0.944	2.5172e-75	mm10-Atp2b1
8.86596e-80	0.330224	0.22	0.048	2.75332e-75	mm10-Rhox8
2.8229e-79	-0.435116	0.446	0.643	8.76651e-75	mm10-Arhgdia
3.02023e-79	0.405431	0.423	0.186	9.37933e-75	mm10-Adar
5.19593e-79	0.392755	0.813	0.576	1.6136e-74	mm10-Sell
5.88605e-79	-0.482134	0.646	0.793	1.82791e-74	mm10-Eif5
6.1829e-79	0.381533	0.309	0.101	1.9201e-74	mm10-Mitd1
6.48919e-79	0.248905	0.147	0.016	2.01522e-74	mm10-Gvin1
7.68139e-79	0.465205	0.504	0.266	2.38546e-74	mm10-Etv6
1.28553e-78	-0.443765	0.416	0.629	3.9922e-74	mm10-Ppp1r18
2.68071e-78	-0.64876	0.128	0.332	8.32495e-74	mm10-Igfbp6
5.35035e-78	-0.368566	0.763	0.891	1.66155e-73	mm10-Gnai2
6.16632e-78	-0.503123	0.15	0.363	1.91495e-73	mm10-Pold4
1.176e-77	0.402358	0.876	0.732	3.65205e-73	mm10-Tnfrsf1a
1.45056e-77	0.52062	0.621	0.394	4.5047e-73	mm10-Bach1
1.57479e-77	0.373303	0.872	0.67	4.89051e-73	mm10-N4bp1
1.70309e-77	-0.485652	0.474	0.659	5.28893e-73	mm10-Rpl11
2.99451e-77	-0.460766	0.124	0.334	9.29946e-73	mm10-Pip5k1c
4.12047e-77	0.413662	0.342	0.128	1.27961e-72	mm10-Milr1
4.50669e-77	-0.626383	0.249	0.426	1.39955e-72	mm10-Gngt2
5.80046e-77	0.455786	0.576	0.33	1.80133e-72	mm10-Zc3h7a
1.14638e-76	-0.527217	0.491	0.702	3.56009e-72	mm10-Bhlhe40
1.62482e-76	-0.456627	0.582	0.719	5.04587e-72	mm10-Rpl13
2.66116e-76	0.521128	0.557	0.32	8.26425e-72	mm10-4932438A13Rik
3.47839e-76	-0.367975	0.775	0.856	1.08021e-71	mm10-Rps14
3.85504e-76	0.513767	0.718	0.526	1.19718e-71	mm10-Tnrc6b
6.39175e-76	0.338213	0.75	0.495	1.98496e-71	mm10-Smchd1
8.67637e-76	-0.498425	0.423	0.646	2.69445e-71	mm10-Ankrd11
1.89449e-75	-0.416461	0.457	0.639	5.88333e-71	mm10-Supt4a
1.9996e-75	-0.563014	0.406	0.634	6.20974e-71	mm10-P4hb
2.89796e-75	-0.440873	0.653	0.786	8.99961e-71	mm10-Atp6v0e
4.94315e-75	-0.411951	0.378	0.575	1.53509e-70	mm10-Brk1
7.52882e-75	0.579987	0.162	0.026	2.33808e-70	mm10-Ifi206
7.78444e-75	-0.497253	0.4	0.612	2.41746e-70	mm10-Ski
1.56073e-74	0.295123	0.177	0.031	4.84685e-70	mm10-Oas1g
1.89502e-74	-0.382617	0.676	0.807	5.88499e-70	mm10-Clic1
2.90456e-74	-0.392316	0.824	0.896	9.0201e-70	mm10-Rpl37a
6.84176e-74	-0.419091	0.565	0.713	2.12471e-69	mm10-Elob
7.30754e-74	0.454045	0.245	0.069	2.26936e-69	mm10-H2-Q6
9.16939e-74	0.391393	0.277	0.087	2.84756e-69	mm10-Lmo2
1.20393e-73	-0.489725	0.455	0.636	3.73879e-69	mm10-Usmg5
1.50215e-73	-0.403914	0.552	0.705	4.66492e-69	mm10-Rac1
1.69334e-73	0.339094	0.218	0.054	5.25867e-69	mm10-Mov10
1.70903e-73	0.351239	0.306	0.105	5.3074e-69	mm10-Trim34a
1.77622e-73	-0.241044	0.995	0.99	5.51605e-69	mm10-Fau
1.84169e-73	-0.374941	0.817	0.9	5.71938e-69	mm10-C5ar1
2.57043e-73	-0.467657	0.207	0.398	7.98248e-69	mm10-Naca
2.6019e-73	-0.43443	0.375	0.579	8.0802e-69	mm10-Scand1
4.09659e-73	-0.499397	0.519	0.694	1.2722e-68	mm10-Eno1
5.33835e-73	-0.378958	0.603	0.747	1.65782e-68	mm10-Morf4l1
5.56566e-73	-0.532813	0.24	0.461	1.72841e-68	mm10-Arl4c
1.15895e-72	-0.296568	0.997	0.995	3.59911e-68	mm10-Btg1
1.19986e-72	-0.486945	0.24	0.435	3.72616e-68	mm10-Mdh2
8.25509e-72	-0.396999	0.454	0.611	2.56362e-67	mm10-Btf3
1.1431e-71	-0.566148	0.037	0.189	3.54989e-67	mm10-Hexb
1.24449e-71	0.456289	0.757	0.576	3.86476e-67	mm10-Tmed5
1.35187e-71	-0.325303	0.902	0.94	4.19822e-67	mm10-Vasp
1.52757e-70	0.407382	0.831	0.635	4.74388e-66	mm10-Zeb2
1.92351e-70	0.370957	0.28	0.093	5.97345e-66	mm10-Psmb10
2.14279e-70	-0.502563	0.344	0.554	6.65443e-66	mm10-Ago2
2.37484e-70	0.341551	0.207	0.049	7.37507e-66	mm10-Dcp2
3.60582e-70	0.41295	0.121	0.011	1.11979e-65	mm10-Gbp4
4.42455e-70	0.363105	0.386	0.168	1.37404e-65	mm10-Ankfy1
4.62725e-70	-0.418543	0.603	0.743	1.43699e-65	mm10-Eif4a1
6.66804e-70	-0.416242	0.628	0.764	2.07076e-65	mm10-Itgam
1.14959e-69	-0.462657	0.225	0.426	3.57006e-65	mm10-Ifngr1
1.74431e-69	-0.296751	0.961	0.972	5.41697e-65	mm10-Lcp1
1.76486e-69	-0.465136	0.535	0.686	5.48076e-65	mm10-Atox1
1.93465e-69	-0.44371	0.187	0.385	6.00806e-65	mm10-Iscu
2.04037e-69	-0.213119	1	1	6.33635e-65	mm10-Malat1
2.37932e-69	-0.514317	0.258	0.46	7.38897e-65	mm10-Rpl14
4.61684e-69	-0.37436	0.798	0.875	1.43376e-64	mm10-Alox5ap
5.12682e-69	-0.543837	0.271	0.455	1.59213e-64	mm10-Rpsa
5.53348e-69	-0.461914	0.309	0.49	1.71842e-64	mm10-Cnbp
5.71969e-69	-0.390091	0.733	0.833	1.77625e-64	mm10-Rpl34
2.39318e-68	-0.488929	0.421	0.619	7.43202e-64	mm10-Rbm25
2.93474e-68	-0.362505	0.707	0.801	9.11385e-64	mm10-Atp5e
3.38994e-68	0.404833	0.186	0.045	1.05275e-63	mm10-Ccdc25
3.86331e-68	-0.387486	0.511	0.697	1.19975e-63	mm10-Pafah1b1
4.57998e-68	-0.544036	0.213	0.432	1.42231e-63	mm10-Arrdc3
5.01615e-68	-0.420373	0.49	0.665	1.55776e-63	mm10-Srrm2
5.32903e-68	-0.567637	0.243	0.441	1.65493e-63	mm10-E230032D23Rik
1.01996e-67	0.480078	0.808	0.625	3.16748e-63	mm10-Atf3
3.84079e-67	0.258067	0.138	0.019	1.19276e-62	mm10-Pdk3
9.86785e-67	-0.638543	0.304	0.49	3.06446e-62	mm10-Mif
1.08928e-66	-0.363276	0.715	0.815	3.38275e-62	mm10-Chchd2
1.20047e-66	-0.378202	0.947	0.96	3.72807e-62	mm10-Ubb
1.98959e-66	-0.338705	0.717	0.818	6.17868e-62	mm10-Atp5l
2.1656e-66	-0.432586	0.411	0.611	6.72528e-62	mm10-Sra1
2.21668e-66	-0.456777	0.229	0.423	6.88389e-62	mm10-Pcbp1
3.10483e-66	-0.385506	0.655	0.788	9.64204e-62	mm10-Selenok
4.28184e-66	0.373941	0.213	0.06	1.32973e-61	mm10-Fam241a
7.11388e-66	-0.459203	0.291	0.491	2.20921e-61	mm10-Mknk2
7.81515e-66	-0.277837	0.99	0.993	2.42699e-61	mm10-Cd44
1.02542e-65	-0.446418	0.169	0.37	3.18445e-61	mm10-Sec62
1.16942e-65	-0.449718	0.618	0.758	3.63163e-61	mm10-Ier2
1.23247e-65	-0.43564	0.514	0.7	3.82744e-61	mm10-Sbno1
1.50353e-65	-0.435997	0.376	0.588	4.6692e-61	mm10-Apbb1ip
2.3842e-65	-0.493456	0.384	0.579	7.40415e-61	mm10-Fam107b
2.95033e-65	-0.462898	0.745	0.853	9.16226e-61	mm10-Cd24a
4.39647e-65	-0.336701	0.885	0.935	1.36532e-60	mm10-Iqgap1
6.20602e-65	-0.412327	0.555	0.682	1.92728e-60	mm10-Rpl28
7.09724e-65	-0.487778	0.148	0.347	2.20405e-60	mm10-Cd300lb
9.70223e-65	0.278348	0.177	0.038	3.01303e-60	mm10-Crybg1
1.12231e-64	0.36219	0.926	0.814	3.48532e-60	mm10-Smox
1.38679e-64	-0.496785	0.256	0.466	4.30669e-60	mm10-Gcnt1
1.60613e-64	-0.504997	0.544	0.733	4.98784e-60	mm10-Clec4n
1.73167e-64	-0.361755	0.72	0.849	5.37771e-60	mm10-Efhd2
1.96513e-64	-0.538063	0.293	0.468	6.10272e-60	mm10-Dynll1
2.01203e-64	-0.367657	0.46	0.619	6.24836e-60	mm10-Cox6b1
3.85745e-64	-0.457183	0.297	0.503	1.19793e-59	mm10-Ssh2
4.64553e-64	-0.463409	0.373	0.545	1.44267e-59	mm10-Rpl6
5.19319e-64	-0.43617	0.266	0.45	1.61274e-59	mm10-Rpl15
6.57937e-64	-0.410465	0.323	0.514	2.04322e-59	mm10-Gnb1
8.32339e-64	-0.413635	0.451	0.594	2.58483e-59	mm10-Rps15
8.84073e-64	-0.473524	0.243	0.449	2.74549e-59	mm10-Tsc22d4
1.64376e-63	-0.430028	0.2	0.395	5.10469e-59	mm10-Arf6
2.42637e-63	-0.430638	0.647	0.797	7.5351e-59	mm10-Nudt4
2.45325e-63	-0.458307	0.125	0.315	7.61856e-59	mm10-Cebpz
2.61064e-63	-0.350428	0.819	0.875	8.10735e-59	mm10-Sorl1
3.88258e-63	-0.359383	0.697	0.814	1.20574e-58	mm10-Itgb2
4.99946e-63	0.400407	0.339	0.141	1.55258e-58	mm10-Cish
5.26642e-63	-0.461077	0.135	0.326	1.63549e-58	mm10-Eif3a
5.7488e-63	-0.426914	0.501	0.676	1.78529e-58	mm10-Hectd1
6.13771e-63	0.296481	0.981	0.925	1.90607e-58	mm10-Ier5
6.13867e-63	-0.37429	0.614	0.778	1.90636e-58	mm10-Fmnl1
1.08618e-62	-0.375516	0.606	0.746	3.37312e-58	mm10-Map2k3
1.4337e-62	-0.349676	0.603	0.742	4.45236e-58	mm10-Pfdn5
2.29583e-62	0.338585	0.203	0.053	7.1297e-58	mm10-Gm12216
2.89472e-62	-0.429073	0.108	0.291	8.98956e-58	mm10-C130050O18Rik
3.06168e-62	0.382168	0.939	0.881	9.50805e-58	mm10-Hspa5
3.16484e-62	-0.409464	0.418	0.583	9.82843e-58	mm10-Rps6
3.94481e-62	-0.406203	0.667	0.79	1.22506e-57	mm10-Selplg
4.16198e-62	-0.361988	0.792	0.889	1.2925e-57	mm10-Rpl37
5.61829e-62	-0.374559	0.529	0.68	1.74476e-57	mm10-Cox4i1
7.87923e-62	-0.45394	0.204	0.406	2.4469e-57	mm10-Midn
8.76914e-62	-0.333415	0.699	0.782	2.72326e-57	mm10-Ubl5
1.06258e-61	0.274744	0.173	0.038	3.29985e-57	mm10-Hist3h2a
1.14282e-61	0.473524	0.377	0.175	3.54902e-57	mm10-Jaml
1.26149e-61	-0.398113	0.3	0.482	3.91755e-57	mm10-Uqcrq
1.33053e-61	0.231147	0.143	0.024	4.13197e-57	mm10-Slc25a22
2.13538e-61	0.377067	0.347	0.149	6.63143e-57	mm10-Inpp1
2.15104e-61	1.57358	0.113	0.014	6.68004e-57	mm10-Cxcl9
3.16887e-61	-0.410523	0.476	0.648	9.84092e-57	mm10-Tuba1c
3.28067e-61	-0.37496	0.761	0.848	1.01881e-56	mm10-Rpl39
5.20132e-61	0.357671	0.716	0.491	1.61527e-56	mm10-Trim25
5.81352e-61	-0.412681	0.435	0.608	1.80539e-56	mm10-Fam32a
6.34882e-61	-0.448932	0.52	0.676	1.97162e-56	mm10-Irf2bp2
6.35687e-61	-0.48576	0.179	0.366	1.97413e-56	mm10-Atp1a1
1.34349e-60	-0.352034	0.718	0.818	4.17221e-56	mm10-Fus
1.63263e-60	-0.391018	0.071	0.226	5.07012e-56	mm10-Llph
1.74414e-60	-0.352147	0.699	0.794	5.41642e-56	mm10-Fgr
1.95907e-60	-0.476528	0.259	0.45	6.08389e-56	mm10-Mef2a
2.2354e-60	0.627653	0.6	0.435	6.94204e-56	mm10-Sod2
4.06304e-60	-0.441865	0.311	0.491	1.26178e-55	mm10-Rab32
4.19121e-60	-0.510707	0.491	0.644	1.30158e-55	mm10-Ldha
4.93547e-60	-0.350425	0.093	0.262	1.53271e-55	mm10-Puf60
5.27316e-60	0.363232	0.355	0.16	1.63758e-55	mm10-Tmem184b
9.02406e-60	-0.372141	0.721	0.814	2.80242e-55	mm10-Rpl30
9.16931e-60	0.242964	0.191	0.05	2.84753e-55	mm10-9330175E14Rik
1.1719e-59	-0.332058	0.799	0.852	3.63935e-55	mm10-Rps12
1.2474e-59	-0.398297	0.51	0.673	3.87379e-55	mm10-Ptpn6
1.44647e-59	0.327014	0.967	0.879	4.49203e-55	mm10-Hcar2
1.59835e-59	0.225675	0.123	0.016	4.96368e-55	mm10-Tgtp2
2.04585e-59	-0.387034	0.38	0.542	6.35338e-55	mm10-Eef2
2.1258e-59	-0.492821	0.694	0.817	6.60168e-55	mm10-Txnip
2.56654e-59	-0.327783	0.772	0.848	7.9704e-55	mm10-Rps10
3.04455e-59	-0.567661	0.385	0.584	9.45485e-55	mm10-Fosb
5.02992e-59	-0.482863	0.269	0.44	1.56204e-54	mm10-Rps18
5.74889e-59	-0.322983	0.813	0.889	1.78532e-54	mm10-Rpl9
8.38794e-59	0.566866	0.619	0.423	2.60487e-54	mm10-Il1f9
1.37809e-58	0.401379	0.666	0.484	4.27966e-54	mm10-Shisa5
1.82882e-58	-0.378906	0.144	0.325	5.6794e-54	mm10-Pofut2
2.22716e-58	0.440436	0.307	0.129	6.91646e-54	mm10-A530032D15Rik
2.71987e-58	-0.416752	0.015	0.126	8.44655e-54	mm10-Rgs10
3.53056e-58	0.205476	0.11	0.013	1.09642e-53	mm10-Tuba8
4.85006e-58	-0.471411	0.633	0.734	1.50619e-53	mm10-AC110211.1
8.08512e-58	0.353415	0.234	0.079	2.51083e-53	mm10-Larp1
9.70123e-58	0.458952	0.296	0.125	3.01272e-53	mm10-P2ry13
1.17056e-57	-0.440219	0.403	0.596	3.63516e-53	mm10-Lfng
1.31195e-57	0.316345	0.248	0.087	4.07425e-53	mm10-Psma5
1.32732e-57	-0.433622	0.367	0.543	4.12199e-53	mm10-Nfam1
1.41096e-57	0.217598	0.107	0.012	4.38175e-53	mm10-Setdb2
1.46285e-57	-0.36663	0.67	0.778	4.54289e-53	mm10-Rps3
1.69669e-57	-0.450691	0.261	0.415	5.26907e-53	mm10-Rpl12
3.68559e-57	-0.370873	0.794	0.876	1.14456e-52	mm10-Neurl3
6.4988e-57	-0.404408	0.218	0.389	2.0182e-52	mm10-2010107E04Rik
1.31722e-56	0.353663	0.577	0.364	4.09063e-52	mm10-D17Wsu92e
1.33474e-56	-0.429144	0.394	0.569	4.14503e-52	mm10-Actn1
1.82568e-56	0.229711	0.123	0.018	5.66966e-52	mm10-Ifi214
2.6558e-56	-0.41933	0.369	0.569	8.24759e-52	mm10-Per1
3.39459e-56	-0.36777	0.477	0.64	1.05419e-51	mm10-Gpsm3
3.71964e-56	-0.413514	0.164	0.329	1.15513e-51	mm10-Tomm20
4.61026e-56	-0.368451	0.882	0.929	1.43172e-51	mm10-Cxcr4
5.81639e-56	-0.471879	0.193	0.383	1.80628e-51	mm10-Sephs2
6.77681e-56	0.31426	0.983	0.944	2.10454e-51	mm10-Tnfaip2
8.70363e-56	0.688685	0.275	0.12	2.70291e-51	mm10-Rnd1
9.49349e-56	-0.392486	0.298	0.471	2.9482e-51	mm10-Ndufa2
1.30829e-55	-0.391385	0.438	0.605	4.0629e-51	mm10-Ypel3
2.40179e-55	-0.379269	0.491	0.636	7.45876e-51	mm10-Rps7
5.55296e-55	-0.371764	0.119	0.29	1.72447e-50	mm10-Yy1
5.68225e-55	0.793415	0.649	0.498	1.76462e-50	mm10-Wfdc17
6.41062e-55	-0.483571	0.282	0.456	1.99082e-50	mm10-Tgfbr1
6.82391e-55	0.351134	0.679	0.466	2.11916e-50	mm10-Fas
7.73789e-55	-0.364633	0.146	0.313	2.403e-50	mm10-Polr1d
8.64668e-55	-0.40368	0.221	0.406	2.68523e-50	mm10-Rab14
1.06198e-54	-0.329634	0.577	0.705	3.29798e-50	mm10-Grb2
1.15887e-54	-0.421777	0.196	0.39	3.59886e-50	mm10-Sik1
1.1938e-54	0.206303	0.098	0.01	3.70734e-50	mm10-Tmem67
1.67202e-54	-0.423792	0.235	0.392	5.19245e-50	mm10-Rps17
1.77477e-54	-0.366086	0.208	0.382	5.51155e-50	mm10-Ubxn1
1.83326e-54	-0.378673	0.579	0.694	5.6932e-50	mm10-Rbm3
2.12755e-54	-0.407886	0.124	0.289	6.60709e-50	mm10-Isyna1
2.28627e-54	-0.393085	0.494	0.604	7.10001e-50	mm10-Rps15a
6.57171e-54	-0.387089	0.475	0.617	2.04084e-49	mm10-Rpl24
8.31415e-54	-0.399761	0.348	0.501	2.58196e-49	mm10-Hmgb1
8.57227e-54	-0.386677	0.4	0.541	2.66212e-49	mm10-1810058I24Rik
1.05255e-53	-0.348081	0.559	0.692	3.26869e-49	mm10-Pak2
2.06664e-53	0.344017	0.458	0.253	6.41796e-49	mm10-Vps54
2.98345e-53	-0.388524	0.051	0.183	9.2651e-49	mm10-Siglecf
3.12035e-53	-0.400863	0.274	0.441	9.69024e-49	mm10-Ybx1
3.31311e-53	0.466125	0.449	0.256	1.02889e-48	mm10-Tarm1
4.16056e-53	0.317795	0.303	0.13	1.29206e-48	mm10-Nono
4.22151e-53	-0.408141	0.56	0.709	1.31099e-48	mm10-Prdx6
6.02275e-53	0.347327	0.915	0.824	1.87036e-48	mm10-Rab8b
6.57138e-53	0.32821	0.756	0.561	2.04074e-48	mm10-Snx10
6.89778e-53	-0.359733	0.31	0.482	2.14211e-48	mm10-Cript
7.44008e-53	-0.349439	0.588	0.691	2.31052e-48	mm10-Hnrnpa2b1
7.74257e-53	0.181425	0.091	0.008	2.40445e-48	mm10-Gm5431
8.8825e-53	-0.376435	0.586	0.74	2.75846e-48	mm10-Snx18
9.99146e-53	-0.399992	0.088	0.225	3.10285e-48	mm10-Rps27l
1.11763e-52	0.290433	0.17	0.045	3.4708e-48	mm10-Papd7
1.89071e-52	-0.253796	0.891	0.919	5.8716e-48	mm10-Cfl1
2.67311e-52	-0.365304	0.128	0.292	8.30134e-48	mm10-Nrbp1
2.70145e-52	-0.370626	0.577	0.726	8.38934e-48	mm10-Kras
3.46991e-52	-0.385698	0.214	0.397	1.07758e-47	mm10-Mef2d
3.70867e-52	-0.349897	0.457	0.596	1.15173e-47	mm10-Ndufa7
4.12024e-52	-0.50669	0.186	0.346	1.27954e-47	mm10-Klhdc4
4.35126e-52	-0.458391	0.317	0.498	1.35128e-47	mm10-Cdk11b
5.08819e-52	0.227402	0.101	0.012	1.58014e-47	mm10-Tgtp1
5.20124e-52	-0.347279	0.054	0.189	1.61525e-47	mm10-Fam105a
5.38273e-52	0.242481	0.096	0.01	1.67161e-47	mm10-P2ry14
6.03304e-52	-0.346259	0.775	0.85	1.87356e-47	mm10-Ndel1
7.36434e-52	-0.540494	0.08	0.231	2.287e-47	mm10-Hist1h1c
1.4109e-51	-0.368416	0.452	0.575	4.38156e-47	mm10-Uba52
1.5682e-51	-0.326178	0.048	0.174	4.87006e-47	mm10-Hspa9
1.5707e-51	-0.335941	0.635	0.773	4.87779e-47	mm10-Rhog
1.66633e-51	-0.379878	0.302	0.462	5.17478e-47	mm10-Plp2
1.76617e-51	0.350026	0.771	0.61	5.48483e-47	mm10-Arf4
1.79226e-51	-0.337467	0.519	0.657	5.56586e-47	mm10-Gnb2
1.92875e-51	-0.526646	0.226	0.387	5.98973e-47	mm10-Sap18
1.93859e-51	-0.4345	0.414	0.592	6.0203e-47	mm10-Slc38a2
2.68752e-51	-0.403148	0.337	0.517	8.34608e-47	mm10-Prrc2c
3.56951e-51	-0.403798	0.372	0.534	1.10851e-46	mm10-Sirpa
4.07586e-51	0.272763	0.248	0.092	1.26576e-46	mm10-H2-T24
4.86372e-51	0.4369	0.373	0.21	1.51043e-46	mm10-Ppp1r15b
7.82387e-51	0.324533	0.985	0.96	2.4297e-46	mm10-Rab7
9.93757e-51	0.232195	0.108	0.015	3.08611e-46	mm10-Ifi213
1.07817e-50	-0.536659	0.32	0.497	3.34825e-46	mm10-Zfp36l1
1.17692e-50	-0.456651	0.224	0.401	3.65493e-46	mm10-Emp3
1.3064e-50	-0.397343	0.204	0.382	4.05702e-46	mm10-Gramd1a
1.32224e-50	-0.337056	0.688	0.774	4.10622e-46	mm10-Rps24
1.36378e-50	0.2476	0.987	0.969	4.23521e-46	mm10-Sdcbp
1.63193e-50	-0.39304	0.353	0.525	5.06795e-46	mm10-Ifngr2
2.22468e-50	-0.408565	0.61	0.73	6.90875e-46	mm10-Stk17b
2.79788e-50	-0.307623	0.81	0.884	8.68881e-46	mm10-Coro1a
3.08771e-50	0.354683	0.339	0.162	9.58888e-46	mm10-Gm46224
3.41336e-50	-0.407562	0.24	0.406	1.06002e-45	mm10-Bsg
4.5397e-50	-0.374991	0.366	0.534	1.4098e-45	mm10-Hnrnpa3
4.72221e-50	-0.414807	0.237	0.406	1.46648e-45	mm10-Adssl1
8.24353e-50	0.360963	0.461	0.263	2.56003e-45	mm10-D16Ertd472e
9.70697e-50	-0.353695	0.091	0.242	3.0145e-45	mm10-Ywhah
9.71201e-50	-0.31106	0.473	0.576	3.01607e-45	mm10-Tomm7
1.06549e-49	0.307557	0.292	0.126	3.30888e-45	mm10-Rnpep
1.12995e-49	0.252022	0.185	0.054	3.50905e-45	mm10-Tapbpl
1.16264e-49	-0.346622	0.422	0.579	3.61058e-45	mm10-Rabac1
1.34262e-49	-0.446525	0.436	0.593	4.1695e-45	mm10-Gpcpd1
1.38403e-49	-0.347403	0.359	0.535	4.2981e-45	mm10-Tmed10
1.70137e-49	-0.334586	0.721	0.798	5.28361e-45	mm10-Rps23
1.9411e-49	-0.398312	0.709	0.794	6.02809e-45	mm10-Adgre5
2.30056e-49	-0.385536	0.384	0.576	7.14438e-45	mm10-Tmem189
3.72306e-49	0.327746	0.677	0.496	1.1562e-44	mm10-Ist1
7.19493e-49	-0.339658	0.167	0.334	2.23438e-44	mm10-Ube2n
8.90884e-49	-0.325598	0.785	0.861	2.76664e-44	mm10-March7
9.15672e-49	0.224485	0.109	0.016	2.84362e-44	mm10-Amotl2
1.80942e-48	-0.382725	0.101	0.25	5.61915e-44	mm10-Arl11
2.10711e-48	0.29785	0.833	0.669	6.54364e-44	mm10-Cd47
3.39673e-48	0.331188	0.561	0.359	1.05486e-43	mm10-Mafk
3.99722e-48	0.156593	0.994	0.94	1.24134e-43	mm10-Lilr4b
4.619e-48	0.221542	0.127	0.025	1.43443e-43	mm10-Ttc39c
5.20083e-48	-0.247714	0.91	0.93	1.61512e-43	mm10-Myl6
5.24475e-48	-0.368225	0.786	0.878	1.62876e-43	mm10-Ctsd
5.92953e-48	0.380797	0.425	0.245	1.84141e-43	mm10-Hk1
6.42225e-48	-0.351682	0.388	0.542	1.99443e-43	mm10-Clta
7.13761e-48	-0.307407	0.664	0.767	2.21659e-43	mm10-Adipor1
7.1982e-48	-0.350051	0.349	0.51	2.2354e-43	mm10-Dph3
7.66471e-48	-0.355319	0.479	0.615	2.38028e-43	mm10-Anxa11
7.88045e-48	-0.340827	0.34	0.507	2.44727e-43	mm10-Snx3
9.18772e-48	-0.349688	0.298	0.454	2.85325e-43	mm10-Ccdc12
1.2603e-47	-0.325021	0.076	0.208	3.91385e-43	mm10-Set
1.5099e-47	-0.358323	0.159	0.305	4.689e-43	mm10-Usf2
1.58806e-47	0.325901	0.288	0.126	4.93172e-43	mm10-Prr5l
1.76202e-47	-0.422749	0.541	0.641	5.47196e-43	mm10-Tgfbi
1.86517e-47	-0.434197	0.461	0.61	5.7923e-43	mm10-Il17ra
2.39299e-47	-0.376915	0.448	0.597	7.43142e-43	mm10-Pygl
2.39913e-47	-0.374581	0.107	0.244	7.45049e-43	mm10-Serbp1
2.54463e-47	-0.361396	0.11	0.266	7.90234e-43	mm10-St13
3.11758e-47	-0.342777	0.198	0.366	9.68165e-43	mm10-Bzw1
3.32281e-47	0.335061	0.412	0.227	1.0319e-42	mm10-Tap2
3.64768e-47	-0.329206	0.28	0.435	1.13279e-42	mm10-Trir
3.67808e-47	-0.405003	0.285	0.442	1.14223e-42	mm10-Ncl
3.78616e-47	0.282	0.227	0.084	1.17579e-42	mm10-Gca
4.47336e-47	-0.384257	0.086	0.216	1.3892e-42	mm10-Rpl36al
4.85932e-47	0.374194	0.37	0.201	1.50906e-42	mm10-Cers6
7.03917e-47	-0.393685	0.313	0.486	2.18601e-42	mm10-Ifnar1
7.5265e-47	-0.370922	0.207	0.38	2.33735e-42	mm10-Myo1c
8.7069e-47	0.288354	0.285	0.124	2.70393e-42	mm10-Apobec1
9.78913e-47	-0.355843	0.3	0.461	3.04001e-42	mm10-Dnm2
1.01261e-46	-0.403704	0.352	0.471	3.14466e-42	mm10-Rpl22
1.31938e-46	-0.277126	0.643	0.731	4.09735e-42	mm10-Arf1
1.37161e-46	-0.370002	0.141	0.304	4.25953e-42	mm10-Zfp608
2.73209e-46	-0.440357	0.199	0.364	8.4845e-42	mm10-Amer2
2.8812e-46	-0.36608	0.43	0.579	8.94758e-42	mm10-Rnf11
3.11061e-46	-0.388339	0.23	0.402	9.66001e-42	mm10-Pbxip1
3.60843e-46	-0.312383	0.052	0.178	1.1206e-41	mm10-Abcf1
3.64402e-46	-0.378773	0.117	0.27	1.13165e-41	mm10-Sesn2
5.00876e-46	-0.666577	0.34	0.486	1.55547e-41	mm10-Vim
5.41353e-46	-0.384718	0.465	0.618	1.68117e-41	mm10-Lrrc25
5.49224e-46	-0.343075	0.231	0.37	1.70562e-41	mm10-Rpl31
5.58892e-46	-0.332452	0.531	0.661	1.73564e-41	mm10-Rpl27
5.76433e-46	-0.3248	0.141	0.29	1.79011e-41	mm10-Sf3b5
5.94587e-46	-0.337443	0.318	0.465	1.84649e-41	mm10-Nedd8
6.67823e-46	-0.339278	0.68	0.75	2.07393e-41	mm10-Gcnt2
7.40949e-46	-0.281096	0.059	0.186	2.30102e-41	mm10-Mrpl43
7.4523e-46	0.138414	0.078	0.006	2.31431e-41	mm10-Mlkl
8.72503e-46	-0.411749	0.176	0.335	2.70956e-41	mm10-Map4k4
1.0549e-45	-0.371246	0.559	0.709	3.27599e-41	mm10-Slc11a1
1.20742e-45	-0.335142	0.154	0.306	3.74965e-41	mm10-Mrfap1
1.35728e-45	0.236782	0.232	0.089	4.21502e-41	mm10-Gm36161
1.71821e-45	-0.327371	0.198	0.358	5.3359e-41	mm10-Taf10
1.76663e-45	-0.275603	0.027	0.133	5.48628e-41	mm10-Fubp1
2.04731e-45	-0.363887	0.177	0.338	6.35793e-41	mm10-Map7d1
2.22029e-45	-0.361522	0.406	0.546	6.89511e-41	mm10-Gpx4
2.87513e-45	-0.294577	0.795	0.853	8.92871e-41	mm10-Rpl18a
2.93713e-45	-0.421149	0.07	0.201	9.12125e-41	mm10-Entpd3
3.93972e-45	0.312303	0.373	0.203	1.22348e-40	mm10-Laptm4a
4.63516e-45	-0.376487	0.761	0.822	1.43945e-40	mm10-Mrpl33
4.77195e-45	0.195699	0.975	0.905	1.48193e-40	mm10-Entpd1
5.11328e-45	0.566532	0.618	0.44	1.58793e-40	mm10-Ccl3
5.11787e-45	-0.379306	0.576	0.715	1.58935e-40	mm10-Eif5a
9.06683e-45	-0.332472	0.136	0.295	2.8157e-40	mm10-Timm8b
9.10941e-45	-0.364046	0.144	0.296	2.82893e-40	mm10-Txnl1
9.5552e-45	-0.273955	0.054	0.179	2.96737e-40	mm10-Twf2
1.0014e-44	0.1721	0.105	0.018	3.10986e-40	mm10-Gm15856
1.16293e-44	-0.316748	0.178	0.343	3.61148e-40	mm10-Eif4h
1.16368e-44	0.341318	0.244	0.099	3.61382e-40	mm10-Gpr141
1.34606e-44	-0.345754	0.134	0.282	4.18018e-40	mm10-Canx
1.59817e-44	0.581955	0.486	0.304	4.9631e-40	mm10-Il1a
1.62189e-44	-0.346414	0.23	0.381	5.03677e-40	mm10-Saraf
1.65618e-44	-0.311857	0.603	0.708	5.14326e-40	mm10-Clk1
2.23608e-44	-0.340224	0.127	0.273	6.94413e-40	mm10-Fam50a
2.53496e-44	-0.283003	0.059	0.185	7.8723e-40	mm10-Zfp787
2.78232e-44	-0.314463	0.1	0.235	8.64049e-40	mm10-Mob3a
2.97968e-44	-0.323348	0.202	0.349	9.25339e-40	mm10-Prelid1
3.27367e-44	-0.393336	0.242	0.403	1.01664e-39	mm10-Nufip2
3.78746e-44	-0.271784	0.048	0.164	1.1762e-39	mm10-Sipa1
5.57067e-44	-0.307535	0.055	0.171	1.72997e-39	mm10-Alyref
6.22125e-44	-0.275134	0.064	0.19	1.93201e-39	mm10-Tmed9
6.42211e-44	0.226921	0.154	0.042	1.99439e-39	mm10-Coq2
6.70577e-44	-0.368726	0.188	0.345	2.08248e-39	mm10-Fam110a
7.16917e-44	-0.342325	0.155	0.308	2.22639e-39	mm10-Eif4ebp1
7.22592e-44	0.290876	0.553	0.359	2.24401e-39	mm10-Rhbdf2
7.6348e-44	-0.34822	0.58	0.697	2.37099e-39	mm10-Rsrp1
7.78883e-44	0.386941	0.424	0.241	2.41882e-39	mm10-Ggct
8.07679e-44	-0.311261	0.15	0.304	2.50825e-39	mm10-Akt1
8.46333e-44	-0.302691	0.093	0.233	2.62829e-39	mm10-Papola
1.54218e-43	-0.343744	0.612	0.734	4.78924e-39	mm10-Slc25a3
2.50836e-43	-0.320798	0.342	0.474	7.78972e-39	mm10-Ndufa13
2.55358e-43	-0.32077	0.292	0.452	7.93016e-39	mm10-Vapa
3.04641e-43	-0.327808	0.223	0.367	9.46062e-39	mm10-Mkrn1
3.17661e-43	-0.3049	0.119	0.258	9.86495e-39	mm10-Leng8
3.55751e-43	-0.362383	0.289	0.449	1.10479e-38	mm10-Rara
4.40853e-43	-0.359236	0.123	0.278	1.36907e-38	mm10-Gfod1
4.63484e-43	0.285099	0.484	0.294	1.43935e-38	mm10-Zcchc2
4.86144e-43	-0.383327	0.217	0.39	1.50972e-38	mm10-Rb1cc1
5.61095e-43	0.172992	0.098	0.015	1.74248e-38	mm10-Lgals3bp
5.68328e-43	0.237724	0.193	0.066	1.76494e-38	mm10-Arel1
5.71309e-43	-0.329188	0.162	0.309	1.7742e-38	mm10-Uqcr10
9.54016e-43	-0.329863	0.256	0.413	2.9627e-38	mm10-Atp5b
9.63511e-43	0.480998	0.428	0.251	2.99218e-38	mm10-Hk2
1.04639e-42	-0.431231	0.106	0.23	3.24955e-38	mm10-Aprt
1.07686e-42	-0.344636	0.177	0.328	3.34419e-38	mm10-Srsf11
1.11907e-42	-0.325043	0.071	0.198	3.47527e-38	mm10-Nsf
1.14417e-42	-0.358106	0.118	0.257	3.55323e-38	mm10-Dad1
1.1747e-42	-0.296737	0.252	0.388	3.64804e-38	mm10-Ndufa1
1.22782e-42	-0.317158	0.268	0.423	3.81299e-38	mm10-Ppp1cb
1.27205e-42	-0.295383	0.08	0.205	3.95034e-38	mm10-Mrpl54
1.53279e-42	-0.318263	0.172	0.324	4.76009e-38	mm10-Pdcd6
1.55858e-42	-0.476488	0.113	0.251	4.84018e-38	mm10-Egr3
1.70873e-42	-0.24726	0.866	0.905	5.30647e-38	mm10-Serf2
2.311e-42	-0.327581	0.194	0.354	7.17682e-38	mm10-Minos1
2.48754e-42	-0.315289	0.129	0.262	7.72505e-38	mm10-Fam168b
3.99889e-42	-0.322493	0.266	0.43	1.24185e-37	mm10-Syf2
4.11551e-42	0.169339	0.115	0.024	1.27807e-37	mm10-4930599N23Rik
5.09154e-42	-0.356766	0.086	0.22	1.58118e-37	mm10-Ppig
5.11789e-42	-0.351834	0.593	0.715	1.58936e-37	mm10-Zyx
5.94104e-42	-0.366449	0.14	0.295	1.84499e-37	mm10-Smarca5
6.29286e-42	-0.31511	0.258	0.418	1.95425e-37	mm10-Sar1a
6.55503e-42	-0.448368	0.209	0.35	2.03566e-37	mm10-Rnh1
7.35443e-42	0.291159	0.287	0.135	2.28392e-37	mm10-Ubtd1
8.92104e-42	-0.260396	0.809	0.857	2.77043e-37	mm10-Rap1b
9.74282e-42	-0.340279	0.58	0.697	3.02563e-37	mm10-Gpr35
1.0461e-41	0.416722	0.515	0.355	3.24866e-37	mm10-Npc2
1.16815e-41	-0.348732	0.235	0.392	3.62768e-37	mm10-Safb2
1.22799e-41	-0.300044	0.727	0.812	3.81352e-37	mm10-Ptp4a1
1.43488e-41	-0.297233	0.496	0.611	4.45601e-37	mm10-Pcbp2
1.44482e-41	-0.27025	0.759	0.827	4.48687e-37	mm10-Rbm39
1.69234e-41	-0.370406	0.287	0.448	5.25555e-37	mm10-Neu1
1.79395e-41	0.303574	0.482	0.299	5.5711e-37	mm10-Morc3
1.94751e-41	0.311286	0.287	0.135	6.04799e-37	mm10-Sipa1l1
2.08795e-41	-0.319169	0.423	0.544	6.48412e-37	mm10-Rpl23a
2.41204e-41	-0.283044	0.735	0.84	7.4906e-37	mm10-Card19
3.62144e-41	-0.375301	0.109	0.25	1.12464e-36	mm10-Kif5b
4.16623e-41	-0.34438	0.318	0.477	1.29382e-36	mm10-Prkcd
4.51671e-41	-0.325043	0.991	0.992	1.40267e-36	mm10-Actg1
4.91738e-41	-0.321208	0.107	0.251	1.52709e-36	mm10-Matr3
5.76085e-41	-0.337576	0.208	0.357	1.78903e-36	mm10-Stk11
6.63115e-41	-0.317652	0.122	0.252	2.0593e-36	mm10-Tmem167
6.8944e-41	-0.313404	0.114	0.256	2.14106e-36	mm10-Senp6
7.01006e-41	0.300622	0.17	0.056	2.17698e-36	mm10-Ly6i
7.32001e-41	-0.375825	0.174	0.324	2.27323e-36	mm10-Cdkn2d
7.60741e-41	-0.295448	0.717	0.784	2.36248e-36	mm10-Atp6v1g1
8.94352e-41	-0.407574	0.193	0.359	2.77741e-36	mm10-1700017B05Rik
9.18691e-41	0.248543	0.195	0.073	2.85299e-36	mm10-Phc2
9.469e-41	-0.317027	0.196	0.34	2.9406e-36	mm10-Derl1
1.04845e-40	0.311333	0.339	0.177	3.25595e-36	mm10-Nub1
1.06532e-40	0.167979	0.084	0.011	3.30835e-36	mm10-Ppm1k
1.06621e-40	-0.339337	0.261	0.415	3.31111e-36	mm10-Pgd
1.33231e-40	-0.279901	0.974	0.97	4.13749e-36	mm10-Ifitm2
1.39715e-40	-0.341965	0.443	0.621	4.33886e-36	mm10-Lasp1
1.48144e-40	-0.357399	0.148	0.286	4.6006e-36	mm10-Cep83
1.52396e-40	-0.277519	0.073	0.2	4.73265e-36	mm10-Zfp652
1.57526e-40	-0.334248	0.121	0.257	4.89197e-36	mm10-Slk
1.6701e-40	-0.368053	0.279	0.437	5.1865e-36	mm10-Ythdc1
1.75481e-40	-0.44836	0.371	0.45	5.44957e-36	mm10-Ptma
1.9094e-40	-0.65919	0.528	0.649	5.92963e-36	mm10-Hsp90aa1
1.95699e-40	-0.310706	0.376	0.508	6.07742e-36	mm10-Psenen
2.24923e-40	-0.324124	0.51	0.635	6.985e-36	mm10-Mir142hg
2.45341e-40	-0.303719	0.104	0.241	7.61908e-36	mm10-Ddx50
2.48263e-40	-0.370467	0.145	0.293	7.70982e-36	mm10-Cdkn1b
2.53414e-40	-0.282079	0.085	0.2	7.86978e-36	mm10-Gtf2h5
2.55958e-40	0.261242	0.212	0.082	7.94879e-36	mm10-Acer3
2.63669e-40	-0.3823	0.133	0.268	8.18824e-36	mm10-Mtdh
2.65371e-40	-0.358188	0.422	0.576	8.24109e-36	mm10-Fgd3
2.71375e-40	-0.285615	0.897	0.935	8.42754e-36	mm10-Btg2
2.79482e-40	0.186903	0.115	0.025	8.67933e-36	mm10-A530040E14Rik
3.03413e-40	0.295602	0.17	0.057	9.42248e-36	mm10-Mgam
3.24605e-40	-0.34142	0.285	0.441	1.00806e-35	mm10-Leprotl1
3.25449e-40	-0.315044	0.67	0.765	1.01068e-35	mm10-Syk
3.30384e-40	0.360462	0.539	0.356	1.02601e-35	mm10-Gk
3.33996e-40	0.348898	0.875	0.803	1.03722e-35	mm10-Sat1
3.45961e-40	0.286408	0.615	0.425	1.07438e-35	mm10-Mrgpra2b
4.5311e-40	-0.410308	0.085	0.208	1.40713e-35	mm10-Arf2
6.3391e-40	-0.347269	0.149	0.295	1.96861e-35	mm10-Eif1a
6.81032e-40	0.3245	0.643	0.464	2.11494e-35	mm10-Fpr2
7.01176e-40	-0.337779	0.51	0.648	2.1775e-35	mm10-Cltc
7.0561e-40	-0.298188	0.165	0.305	2.19127e-35	mm10-Rer1
7.4934e-40	-0.30506	0.113	0.25	2.32708e-35	mm10-Cnppd1
7.54201e-40	0.293365	0.593	0.407	2.34217e-35	mm10-Zfp281
8.40224e-40	-0.320038	0.157	0.301	2.60932e-35	mm10-Cln5
9.55831e-40	-0.264188	0.064	0.188	2.96833e-35	mm10-Gmfb
1.17271e-39	-0.292745	0.546	0.673	3.64184e-35	mm10-Prkar1a
1.29021e-39	0.209545	0.376	0.212	4.00675e-35	mm10-AW011738
1.4314e-39	-0.265811	0.045	0.149	4.44521e-35	mm10-Nme1
1.51369e-39	-0.345179	0.321	0.477	4.70075e-35	mm10-Wdr26
2.16073e-39	-0.286208	0.563	0.674	6.71016e-35	mm10-Pxn
2.38182e-39	-0.300761	0.171	0.318	7.39674e-35	mm10-Vamp3
2.45684e-39	-0.332905	0.149	0.287	7.62971e-35	mm10-Gnl1
2.54524e-39	-0.303273	0.313	0.456	7.90425e-35	mm10-Ndufb9
2.54534e-39	-0.289271	0.569	0.687	7.90456e-35	mm10-Sh3glb1
2.72713e-39	-0.299441	0.108	0.239	8.4691e-35	mm10-Supt20
3.05912e-39	-0.385458	0.184	0.318	9.50009e-35	mm10-Hdac4
3.65474e-39	-0.30255	0.138	0.273	1.13498e-34	mm10-Vdac2
3.84383e-39	-0.254348	0.727	0.81	1.1937e-34	mm10-Dazap2
3.87587e-39	-0.297427	0.111	0.238	1.20365e-34	mm10-Hnrnpab
3.9477e-39	-0.301485	0.1	0.222	1.22596e-34	mm10-Coro1c
4.01189e-39	-0.349657	0.382	0.542	1.24589e-34	mm10-Kmt2e
4.14487e-39	-0.284512	0.827	0.871	1.28719e-34	mm10-Ncf2
4.67968e-39	0.142852	0.067	0.005	1.45328e-34	mm10-Tnfsf10
5.36451e-39	-0.297983	0.396	0.528	1.66595e-34	mm10-Ssu72
5.48062e-39	0.208826	0.062	0.004	1.70201e-34	mm10-Batf2
5.96778e-39	-0.293561	0.139	0.268	1.85329e-34	mm10-Sumo2
6.34726e-39	0.269131	0.198	0.074	1.97114e-34	mm10-Ccdc86
6.77834e-39	0.241108	0.236	0.1	2.10501e-34	mm10-Smg7
6.83665e-39	0.308571	0.419	0.246	2.12312e-34	mm10-Mpp1
7.46554e-39	-0.305317	0.17	0.322	2.31842e-34	mm10-Ralb
8.74434e-39	-0.323759	0.46	0.593	2.71555e-34	mm10-Tln1
8.80882e-39	0.334648	0.718	0.547	2.73558e-34	mm10-Tnfaip3
1.15353e-38	-0.324078	0.415	0.553	3.5823e-34	mm10-Pum2
1.35843e-38	-0.255119	0.056	0.164	4.21859e-34	mm10-U2af1
1.62328e-38	-0.366201	0.432	0.585	5.04108e-34	mm10-Emd
1.67478e-38	-0.285072	0.72	0.793	5.20103e-34	mm10-Lrrfip1
1.73504e-38	-0.345937	0.07	0.191	5.38816e-34	mm10-Tpr
1.7743e-38	-0.299322	0.787	0.843	5.51008e-34	mm10-Cd300ld
2.05852e-38	-0.310775	0.198	0.341	6.39273e-34	mm10-Tmem59
2.22483e-38	-0.306929	0.18	0.314	6.90921e-34	mm10-Hnrnpul1
2.27331e-38	0.150607	0.071	0.007	7.05977e-34	mm10-Gm12185
2.43751e-38	-0.349933	0.243	0.386	7.56968e-34	mm10-Fam76a
2.47595e-38	-0.333484	0.716	0.745	7.68906e-34	mm10-Adam8
3.42642e-38	-0.414296	0.134	0.278	1.06407e-33	mm10-Tsc22d3
3.73773e-38	-0.296704	0.159	0.29	1.16075e-33	mm10-Chmp3
4.0574e-38	-0.333403	0.23	0.362	1.26002e-33	mm10-Arhgef1
4.73863e-38	-0.301734	0.557	0.679	1.47158e-33	mm10-Fem1c
4.84832e-38	-0.285627	0.664	0.745	1.50565e-33	mm10-Inpp5d
5.96812e-38	-0.261735	0.056	0.169	1.8534e-33	mm10-Brd1
7.80304e-38	-0.279174	0.626	0.733	2.42324e-33	mm10-Ube2b
8.07851e-38	-0.31658	0.147	0.288	2.50878e-33	mm10-Dnajc8
9.65418e-38	-0.320887	0.241	0.399	2.9981e-33	mm10-Brd4
1.04653e-37	-0.304967	0.743	0.812	3.25001e-33	mm10-Jdp2
1.24413e-37	0.276333	0.67	0.49	3.86363e-33	mm10-Stx11
1.30362e-37	0.312424	0.378	0.213	4.04839e-33	mm10-Asph
1.32323e-37	-0.330115	0.466	0.583	4.10928e-33	mm10-Atf4
1.69114e-37	-0.357588	0.241	0.375	5.25183e-33	mm10-Smim14
1.98245e-37	-0.393752	0.619	0.734	6.15649e-33	mm10-Wnk1
3.06153e-37	-0.420485	0.331	0.489	9.50758e-33	mm10-Cwc25
3.55436e-37	-0.281516	0.118	0.249	1.10381e-32	mm10-Pcnp
3.79619e-37	0.190792	0.157	0.051	1.17891e-32	mm10-Csprs
3.92866e-37	-0.250434	0.063	0.174	1.22004e-32	mm10-Eif4b
4.05881e-37	-0.368213	0.418	0.55	1.26046e-32	mm10-Atp6ap2
4.37462e-37	-0.299001	0.112	0.244	1.35854e-32	mm10-Foxn2
5.01461e-37	-0.30365	0.34	0.473	1.55729e-32	mm10-Calm3
5.01759e-37	-0.28741	0.362	0.466	1.55821e-32	mm10-Cox6a1
5.15138e-37	-0.335931	0.997	0.99	1.59976e-32	mm10-Ftl1
7.63839e-37	-0.292124	0.068	0.184	2.3721e-32	mm10-Ttc14
8.11959e-37	0.21653	0.208	0.084	2.52154e-32	mm10-Sap30
8.48644e-37	-0.323679	0.129	0.262	2.63546e-32	mm10-Tubb6
9.28845e-37	0.293889	0.408	0.242	2.88453e-32	mm10-Washc4
1.05094e-36	-0.230288	0.031	0.124	3.26369e-32	mm10-Nop10
1.07252e-36	0.377703	0.928	0.848	3.3307e-32	mm10-Zfp36
1.13011e-36	-0.234746	0.061	0.171	3.50957e-32	mm10-Lsm12
1.16192e-36	-0.23448	0.039	0.141	3.60835e-32	mm10-Rnf6
1.22897e-36	-0.287224	0.502	0.618	3.81658e-32	mm10-Csde1
1.23065e-36	-0.260554	0.062	0.176	3.82179e-32	mm10-Prpf8
1.50094e-36	-0.281372	0.128	0.255	4.66115e-32	mm10-Fam103a1
1.75798e-36	-0.228772	0.033	0.127	5.45942e-32	mm10-Ssbp4
1.80787e-36	-0.273164	0.462	0.575	5.61433e-32	mm10-Rab2a
2.27176e-36	-0.306443	0.214	0.341	7.05495e-32	mm10-Reep5
2.3025e-36	-0.329898	0.348	0.454	7.15042e-32	mm10-Rpl5
2.89689e-36	-0.272971	0.165	0.3	8.9963e-32	mm10-Lman2
3.11066e-36	-0.413179	0.18	0.311	9.66015e-32	mm10-Gpr137b
3.12051e-36	-0.372176	0.262	0.385	9.69075e-32	mm10-Itgax
3.13873e-36	-0.326323	0.151	0.286	9.74734e-32	mm10-Zmiz1
3.79836e-36	-0.233589	0.041	0.143	1.17958e-31	mm10-Ppm1g
3.80231e-36	-0.275267	0.073	0.186	1.18081e-31	mm10-Atxn7l3b
3.86913e-36	-0.305178	0.192	0.326	1.20156e-31	mm10-Cnih4
3.87151e-36	-0.382523	0.707	0.774	1.2023e-31	mm10-Cdk2ap2
3.95093e-36	-0.294063	0.103	0.236	1.22696e-31	mm10-Phf3
3.96282e-36	0.269602	0.19	0.074	1.23065e-31	mm10-Man2a1
4.70498e-36	-0.31329	0.135	0.248	1.46113e-31	mm10-Eif3j1
5.65389e-36	-0.291627	0.156	0.29	1.75582e-31	mm10-Sys1
6.58458e-36	-0.315702	0.302	0.451	2.04484e-31	mm10-Bcl10
7.54006e-36	-0.290003	0.144	0.265	2.34157e-31	mm10-Cmtm7
9.07771e-36	0.255098	0.544	0.369	2.81908e-31	mm10-Gripap1
9.08109e-36	-0.2582	0.081	0.199	2.82013e-31	mm10-Cdc34
9.85142e-36	-0.28951	0.488	0.585	3.05936e-31	mm10-Rpl7
1.0738e-35	-0.452681	0.229	0.342	3.3347e-31	mm10-Xist
1.07509e-35	-0.291478	0.153	0.29	3.33868e-31	mm10-Ube2k
1.13778e-35	-0.405041	0.633	0.719	3.53337e-31	mm10-Dnaja1
1.22907e-35	0.20446	0.103	0.023	3.81689e-31	mm10-Fam84b
1.37741e-35	-0.273544	0.708	0.811	4.27754e-31	mm10-Retreg1
1.60728e-35	-0.312267	0.198	0.333	4.99142e-31	mm10-Senp2
1.66562e-35	-0.311448	0.115	0.241	5.17259e-31	mm10-Klhl24
1.76567e-35	-0.345539	0.287	0.421	5.48328e-31	mm10-Sfpq
2.22228e-35	0.410439	0.462	0.319	6.90128e-31	mm10-Ralgds
2.22284e-35	0.342277	0.599	0.437	6.90303e-31	mm10-Glrx
2.65912e-35	0.262253	0.21	0.088	8.2579e-31	mm10-Slc28a2
2.85165e-35	-0.247517	0.05	0.155	8.85579e-31	mm10-Plekhg3
4.0893e-35	-0.342114	0.292	0.426	1.26993e-30	mm10-Il6ra
4.18074e-35	-0.195337	0.985	0.987	1.29833e-30	mm10-Ddx5
4.71229e-35	-0.295995	0.167	0.304	1.4634e-30	mm10-Tmem234
5.52526e-35	-0.238896	0.051	0.153	1.71587e-30	mm10-Syncrip
5.79037e-35	-0.264884	0.066	0.177	1.7982e-30	mm10-Cpsf6
5.82556e-35	-0.289882	0.086	0.191	1.80913e-30	mm10-Snrpg
6.10698e-35	-0.308029	0.425	0.567	1.89652e-30	mm10-Rlf
6.74819e-35	-0.378325	0.37	0.528	2.09565e-30	mm10-Tnfrsf23
6.93779e-35	-0.30427	0.324	0.441	2.15453e-30	mm10-Atp5j
7.13646e-35	-0.301023	0.72	0.8	2.21623e-30	mm10-Gsr
8.32428e-35	-0.300286	0.243	0.375	2.58511e-30	mm10-Ywhae
9.79124e-35	-0.298752	0.127	0.26	3.04067e-30	mm10-Pdzd8
1.04253e-34	-0.266308	0.094	0.209	3.23758e-30	mm10-Eif4e2
1.19596e-34	0.136781	0.999	0.998	3.71405e-30	mm10-Srgn
1.23399e-34	-0.31532	0.191	0.328	3.83215e-30	mm10-Dok3
1.25519e-34	-0.232539	0.061	0.166	3.89799e-30	mm10-Rnf7
1.37058e-34	-0.243365	0.813	0.874	4.25634e-30	mm10-Tpm3
1.37245e-34	0.27916	0.165	0.059	4.26213e-30	mm10-Ly6a
1.54021e-34	-0.326847	0.069	0.181	4.78311e-30	mm10-Ubash3b
2.0068e-34	-0.302644	0.284	0.425	6.23213e-30	mm10-Mob4
2.02934e-34	-0.272488	0.106	0.224	6.3021e-30	mm10-Cnot1
2.07188e-34	0.393777	0.367	0.233	6.43422e-30	mm10-Tmem33
2.12887e-34	-0.289061	0.467	0.569	6.61121e-30	mm10-Atp6v1f
2.17438e-34	-0.203391	0.027	0.11	6.75254e-30	mm10-Emc6
2.22503e-34	-0.285726	0.086	0.209	6.90984e-30	mm10-Borcs6
2.35569e-34	-0.242167	0.07	0.183	7.31561e-30	mm10-Dhx15
2.39545e-34	-0.329295	0.131	0.257	7.43907e-30	mm10-Eif2s2
2.5101e-34	0.268923	0.251	0.12	7.79511e-30	mm10-Snap29
2.75225e-34	0.306857	0.457	0.296	8.54712e-30	mm10-Elf1
2.80962e-34	-0.369016	0.066	0.172	8.72529e-30	mm10-Hist1h4i
2.85371e-34	0.409922	0.247	0.117	8.86221e-30	mm10-Ly6c2
3.46791e-34	-0.264819	0.131	0.253	1.07696e-29	mm10-Arpc1a
3.537e-34	-0.256956	0.043	0.136	1.09842e-29	mm10-Dctpp1
3.69215e-34	-0.344072	0.178	0.308	1.1466e-29	mm10-Slc25a33
3.69299e-34	-0.279264	0.095	0.215	1.14686e-29	mm10-Eif1b
3.73426e-34	-0.253851	0.068	0.183	1.15967e-29	mm10-Zcchc7
4.09911e-34	-0.288386	0.317	0.449	1.27298e-29	mm10-Sf1
4.48324e-34	-0.26676	0.101	0.212	1.39227e-29	mm10-Vps35
5.22592e-34	0.201069	0.144	0.046	1.62291e-29	mm10-Trim5
5.40642e-34	-0.29995	0.332	0.473	1.67897e-29	mm10-Csnk1a1
6.2606e-34	-0.285777	0.145	0.264	1.94423e-29	mm10-Tmem14c
6.4115e-34	-0.293171	0.188	0.317	1.99109e-29	mm10-Blcap
7.15465e-34	-0.275825	0.143	0.259	2.22188e-29	mm10-Snrpb
7.77224e-34	-0.378207	0.29	0.426	2.41367e-29	mm10-Il4ra
7.78641e-34	-0.304104	0.195	0.31	2.41807e-29	mm10-Rbx1
8.10324e-34	-0.242068	0.075	0.189	2.51646e-29	mm10-P2ry2
8.28444e-34	0.286903	0.383	0.229	2.57273e-29	mm10-I830077J02Rik
9.41224e-34	-0.270981	0.094	0.213	2.92297e-29	mm10-Slc12a6
1.00463e-33	-0.243169	0.069	0.175	3.11987e-29	mm10-Romo1
1.20409e-33	0.282885	0.288	0.151	3.7393e-29	mm10-Xdh
1.21462e-33	-0.234655	0.767	0.801	3.772e-29	mm10-Myl12b
1.39377e-33	-0.293121	0.277	0.42	4.32835e-29	mm10-Mob1a
1.55667e-33	-0.273188	0.086	0.196	4.83425e-29	mm10-Adam10
1.84351e-33	-0.288104	0.113	0.238	5.72503e-29	mm10-Thrap3
2.0575e-33	-0.281684	0.154	0.27	6.38958e-29	mm10-Ssr4
2.17777e-33	0.209064	0.923	0.837	6.76305e-29	mm10-Itm2b
2.21877e-33	-0.313757	0.414	0.533	6.89039e-29	mm10-Luc7l2
2.3666e-33	-0.314719	0.236	0.353	7.34946e-29	mm10-Pira2
2.46992e-33	-0.318936	0.408	0.547	7.67034e-29	mm10-Smim3
2.55291e-33	0.163798	0.116	0.031	7.92807e-29	mm10-Pold3
2.77619e-33	0.170374	0.077	0.013	8.62145e-29	mm10-Olfml2b
2.80872e-33	0.251632	0.258	0.128	8.72249e-29	mm10-Sgk3
2.99834e-33	-0.360063	0.494	0.615	9.31136e-29	mm10-Pgam1
3.12166e-33	-0.228727	0.057	0.162	9.6943e-29	mm10-Atg101
3.31983e-33	-0.131349	0.681	0.544	1.03097e-28	mm10-Retnlg
3.43426e-33	-0.280228	0.271	0.403	1.06651e-28	mm10-Atp5h
3.75193e-33	-0.244854	0.086	0.202	1.16516e-28	mm10-Ube2j2
3.89462e-33	-0.277864	0.108	0.227	1.20947e-28	mm10-Orai1
4.2848e-33	-0.27247	0.062	0.17	1.33064e-28	mm10-Sfr1
4.2895e-33	-0.349443	0.216	0.353	1.3321e-28	mm10-Dgkz
4.63698e-33	-0.312603	0.354	0.474	1.44001e-28	mm10-Sin3b
5.13899e-33	-0.266583	0.133	0.254	1.59591e-28	mm10-Tmed7
5.61167e-33	-0.245631	0.086	0.194	1.7427e-28	mm10-Cirbp
5.67883e-33	-0.242928	0.114	0.232	1.76356e-28	mm10-Aurkaip1
5.69817e-33	-0.248101	0.706	0.785	1.76957e-28	mm10-Ywhaz
7.21562e-33	-0.31906	0.201	0.338	2.24081e-28	mm10-Ptp4a2
7.61747e-33	-0.212513	0.041	0.132	2.3656e-28	mm10-Slc39a7
7.70917e-33	-0.266048	0.119	0.229	2.39408e-28	mm10-Pcif1
8.20717e-33	-0.200856	0.041	0.136	2.54874e-28	mm10-Grpel1
8.22612e-33	-0.343297	0.316	0.446	2.55462e-28	mm10-Sec61g
8.25047e-33	-0.31485	0.308	0.435	2.56218e-28	mm10-Arhgap45
8.50097e-33	0.105392	0.062	0.007	2.63998e-28	mm10-9530082P21Rik
9.07539e-33	-0.421856	0.433	0.577	2.81836e-28	mm10-Nr4a1
9.51405e-33	0.150738	0.996	0.976	2.95459e-28	mm10-Lmnb1
1.07051e-32	-0.349863	0.261	0.404	3.32447e-28	mm10-Gm20406
1.27208e-32	-0.281599	0.711	0.78	3.95043e-28	mm10-Anxa2
1.44767e-32	-0.266033	0.085	0.196	4.49575e-28	mm10-Arglu1
1.63781e-32	0.258525	0.707	0.551	5.08621e-28	mm10-Mpeg1
1.80306e-32	-0.249497	0.162	0.277	5.59939e-28	mm10-Tomm22
2.09018e-32	0.327791	0.428	0.279	6.49105e-28	mm10-Mycbp2
2.1363e-32	-0.266552	0.073	0.182	6.63429e-28	mm10-Dock5
2.19754e-32	-0.297685	0.407	0.529	6.82447e-28	mm10-Grk2
2.36334e-32	-0.321872	0.403	0.542	7.33935e-28	mm10-Cd80
2.70931e-32	-0.279284	0.103	0.219	8.41377e-28	mm10-Cdv3
2.7184e-32	-0.28362	0.154	0.285	8.44198e-28	mm10-Ube2j1
3.05531e-32	-0.200033	0.042	0.136	9.48827e-28	mm10-Eif3g
3.62279e-32	0.265841	0.618	0.454	1.12506e-27	mm10-Fbxl5
3.66953e-32	-0.177579	0.014	0.086	1.13957e-27	mm10-Nhp2
3.93457e-32	-0.263293	0.122	0.241	1.22188e-27	mm10-Ppm1a
4.00419e-32	0.108928	0.06	0.006	1.2435e-27	mm10-Gm19684
4.06945e-32	-0.278891	0.327	0.453	1.26377e-27	mm10-Rab11a
4.49448e-32	-0.274528	0.542	0.629	1.39576e-27	mm10-Fam49b
4.6848e-32	-0.322631	0.192	0.324	1.45487e-27	mm10-Tnfsf14
4.95193e-32	-0.280634	0.263	0.377	1.53782e-27	mm10-Rack1
5.17781e-32	0.259488	0.907	0.822	1.60797e-27	mm10-Lamp2
5.24097e-32	-0.252024	0.048	0.138	1.62758e-27	mm10-Rtf1
7.81238e-32	-0.214117	0.062	0.164	2.42614e-27	mm10-Trappc4
8.94529e-32	-0.257063	0.082	0.195	2.77796e-27	mm10-Cul1
1.07866e-31	-0.287733	0.442	0.565	3.34978e-27	mm10-Sept7
1.08245e-31	0.189861	0.137	0.046	3.36154e-27	mm10-2610507B11Rik
1.12654e-31	-0.328802	0.555	0.638	3.49847e-27	mm10-Sbno2
1.3564e-31	-0.253283	0.051	0.148	4.21231e-27	mm10-Ctcf
1.43161e-31	-0.22641	0.045	0.138	4.44586e-27	mm10-Anp32b
1.50387e-31	-0.258	0.119	0.234	4.67026e-27	mm10-Csnk1d
1.53592e-31	-0.276056	0.181	0.304	4.7698e-27	mm10-Cox5a
1.69913e-31	-0.321991	0.349	0.481	5.27665e-27	mm10-Smad7
1.73405e-31	-0.221898	0.032	0.118	5.38508e-27	mm10-Zbtb1
1.86468e-31	-0.231967	0.083	0.19	5.79075e-27	mm10-Pfdn2
1.9067e-31	0.204276	0.239	0.114	5.92125e-27	mm10-Hsh2d
1.93407e-31	-0.264581	0.079	0.185	6.00624e-27	mm10-Pwwp2b
1.98185e-31	-0.250326	0.08	0.185	6.15462e-27	mm10-Sp3
2.08845e-31	-0.193536	0.996	0.991	6.48568e-27	mm10-Tpt1
2.21676e-31	-0.30767	0.614	0.699	6.88414e-27	mm10-Hmgb2
2.2397e-31	-0.270446	0.108	0.229	6.9554e-27	mm10-Zfp638
2.45261e-31	-0.278748	0.28	0.428	7.61658e-27	mm10-Clk4
2.46598e-31	-0.257607	0.13	0.254	7.65809e-27	mm10-Mfap1b
2.49219e-31	-0.283546	0.155	0.273	7.73949e-27	mm10-Tmem30a
3.04879e-31	-0.282652	0.218	0.347	9.46803e-27	mm10-Cab39
3.62051e-31	0.216532	0.199	0.086	1.12435e-26	mm10-Xrn1
3.70426e-31	-0.267813	0.17	0.302	1.15036e-26	mm10-Akirin1
3.87941e-31	-0.196156	0.014	0.084	1.20475e-26	mm10-Ptgs1
3.98241e-31	-0.254431	0.122	0.231	1.23674e-26	mm10-Atp5a1
4.96119e-31	-0.299308	0.212	0.339	1.5407e-26	mm10-Cdk17
5.08767e-31	-0.288072	0.369	0.492	1.57998e-26	mm10-Pten
5.11528e-31	0.280934	0.157	0.059	1.58855e-26	mm10-Ccl5
5.60982e-31	-0.285698	0.216	0.329	1.74213e-26	mm10-Ier3ip1
5.7515e-31	-0.303451	0.194	0.312	1.78613e-26	mm10-Heca
6.48138e-31	-0.269601	0.136	0.259	2.01279e-26	mm10-Stk4
6.78223e-31	-0.283354	0.247	0.383	2.10622e-26	mm10-Rap1a
1.01378e-30	-0.291589	0.297	0.435	3.1483e-26	mm10-Kdm2a
1.02285e-30	0.139381	0.077	0.014	3.17648e-26	mm10-Naa25
1.11007e-30	-0.285557	0.239	0.361	3.44734e-26	mm10-Paip2
1.11154e-30	-0.255427	0.12	0.236	3.4519e-26	mm10-Trpc4ap
1.24683e-30	-0.257546	0.04	0.123	3.87204e-26	mm10-Havcr2
1.25863e-30	-0.34956	0.944	0.938	3.90866e-26	mm10-S100a6
1.28572e-30	-0.34091	0.505	0.593	3.9928e-26	mm10-Clec5a
1.30998e-30	0.259008	0.363	0.217	4.06815e-26	mm10-Gatad2a
1.61661e-30	-0.228059	0.729	0.796	5.02037e-26	mm10-Etf1
1.90752e-30	-0.322479	0.136	0.263	5.9238e-26	mm10-Slc43a2
1.94381e-30	0.382844	0.422	0.292	6.03651e-26	mm10-Ccnd2
2.02804e-30	-0.31291	0.506	0.621	6.29807e-26	mm10-Coq10b
2.39487e-30	-0.321572	0.15	0.272	7.43728e-26	mm10-Alkbh5
2.76853e-30	-0.256925	0.138	0.259	8.59768e-26	mm10-Tmem248
2.81161e-30	-0.206815	0.043	0.129	8.73144e-26	mm10-Sp1
2.82048e-30	-0.261118	0.08	0.188	8.759e-26	mm10-Hook3
3.21226e-30	-0.293086	0.119	0.233	9.97568e-26	mm10-Adgrg3
3.63193e-30	-0.26839	0.132	0.248	1.1279e-25	mm10-Srp9
3.81669e-30	-0.275331	0.135	0.246	1.18527e-25	mm10-Rpl10a
4.00132e-30	-0.236081	0.07	0.169	1.24261e-25	mm10-Hint1
4.26251e-30	-0.218392	0.988	0.978	1.32372e-25	mm10-Cd52
4.36793e-30	-0.194245	0.027	0.107	1.35646e-25	mm10-Pgp
4.68969e-30	-0.255095	0.76	0.805	1.45638e-25	mm10-Vmp1
5.71868e-30	-0.280913	0.758	0.815	1.77594e-25	mm10-Ncf1
5.76e-30	-0.179873	0.031	0.109	1.78877e-25	mm10-Sike1
5.77106e-30	-0.255066	0.146	0.259	1.7922e-25	mm10-Ndufa6
6.80393e-30	-0.314652	0.525	0.613	2.11296e-25	mm10-Gm2a
6.86845e-30	-0.292874	0.327	0.453	2.133e-25	mm10-Rheb
7.05621e-30	-0.286096	0.214	0.346	2.19131e-25	mm10-Klhl2
7.64768e-30	0.255096	0.548	0.388	2.37499e-25	mm10-Aff1
7.73666e-30	-0.299969	0.38	0.51	2.40262e-25	mm10-Pdlim7
9.24319e-30	-0.295492	0.16	0.285	2.87047e-25	mm10-Magoh
9.50893e-30	-0.264352	0.314	0.43	2.953e-25	mm10-Atp5f1
1.05797e-29	-0.327892	0.374	0.52	3.28553e-25	mm10-Osgin1
1.1337e-29	-0.246729	0.1	0.215	3.52071e-25	mm10-Ubxn2a
1.25308e-29	-0.260082	0.085	0.197	3.89143e-25	mm10-Birc6
1.2949e-29	-0.235588	0.078	0.185	4.02131e-25	mm10-Pttg1ip
1.31309e-29	0.184571	0.802	0.657	4.0778e-25	mm10-Birc3
1.34707e-29	0.37559	0.606	0.456	4.18334e-25	mm10-Icam1
1.56238e-29	-0.236684	0.071	0.177	4.85198e-25	mm10-Map3k2
1.57872e-29	-0.263002	0.115	0.23	4.90271e-25	mm10-Krcc1
1.68863e-29	0.276425	0.348	0.204	5.24404e-25	mm10-4930523C07Rik
1.75746e-29	-0.288104	0.368	0.517	5.4578e-25	mm10-Ncor1
2.44291e-29	-0.202862	0.052	0.143	7.58646e-25	mm10-Elovl1
2.45814e-29	-0.223091	0.064	0.161	7.63374e-25	mm10-Dnajb2
2.57802e-29	-0.283787	0.206	0.33	8.00603e-25	mm10-Snrnp70
2.79237e-29	-0.269967	0.184	0.292	8.67171e-25	mm10-Smdt1
2.80266e-29	-0.267437	0.079	0.183	8.70366e-25	mm10-Rock2
2.96573e-29	-0.316662	0.371	0.496	9.21007e-25	mm10-Alcam
3.32411e-29	0.175667	0.113	0.033	1.0323e-24	mm10-Prkce
3.46929e-29	-0.332219	0.159	0.284	1.07739e-24	mm10-Tnfaip8
3.55342e-29	-0.290409	0.224	0.358	1.10352e-24	mm10-Pnisr
4.12679e-29	-0.265615	0.199	0.324	1.28157e-24	mm10-Vps29
4.16221e-29	-0.209108	0.055	0.152	1.29258e-24	mm10-Eif4g1
4.45343e-29	-0.232866	0.102	0.219	1.38301e-24	mm10-Ing4
4.62347e-29	-0.261633	0.155	0.265	1.43582e-24	mm10-Rpl4
4.82935e-29	-0.242041	0.108	0.217	1.49975e-24	mm10-Psma1
4.82985e-29	-0.239221	0.109	0.225	1.49991e-24	mm10-Rnf111
5.58454e-29	-0.217024	0.058	0.152	1.73428e-24	mm10-Pdap1
5.65435e-29	-0.232156	0.417	0.502	1.75596e-24	mm10-Sec61b
6.01369e-29	-0.26472	0.182	0.304	1.86755e-24	mm10-Sypl
6.21486e-29	-0.275999	0.303	0.422	1.93003e-24	mm10-Tcf25
6.2693e-29	-0.270463	0.278	0.406	1.94693e-24	mm10-Rpl7a
6.74327e-29	0.114026	0.993	0.951	2.09412e-24	mm10-Hdc
6.74426e-29	-0.272004	0.372	0.49	2.09443e-24	mm10-Cd37
7.15632e-29	-0.287758	0.362	0.459	2.22239e-24	mm10-Polr2a
7.83754e-29	0.118364	0.059	0.008	2.43395e-24	mm10-Tpst1
8.20737e-29	-0.298915	0.329	0.454	2.5488e-24	mm10-Fbxo11
8.40828e-29	-0.223337	0.033	0.111	2.61119e-24	mm10-Irf2bpl
8.48905e-29	0.236096	0.131	0.048	2.63627e-24	mm10-Dr1
8.55835e-29	-0.174244	0.022	0.097	2.6578e-24	mm10-B230219D22Rik
9.45176e-29	-0.282615	0.139	0.254	2.93524e-24	mm10-Cd101
9.77581e-29	-0.245178	0.07	0.17	3.03588e-24	mm10-Crtc3
9.91131e-29	-0.27345	0.14	0.26	3.07796e-24	mm10-Usp34
1.09958e-28	0.105965	0.059	0.007	3.41474e-24	mm10-Art3
1.192e-28	-0.271539	0.226	0.354	3.70177e-24	mm10-Ythdf3
1.19348e-28	0.168893	0.801	0.658	3.70636e-24	mm10-Pla2g7
1.24705e-28	-0.225116	0.052	0.142	3.87271e-24	mm10-Cdc5l
1.27986e-28	-0.172282	0.021	0.092	3.9746e-24	mm10-Krt15
1.35752e-28	-0.243503	0.078	0.185	4.21578e-24	mm10-Runx2
1.45153e-28	-0.290879	0.635	0.681	4.50772e-24	mm10-Tpm4
1.61591e-28	-0.308972	0.131	0.246	5.0182e-24	mm10-Cpd
1.76807e-28	0.188756	0.159	0.063	5.49073e-24	mm10-Stk19
1.80061e-28	-0.185869	0.04	0.122	5.59178e-24	mm10-Tmem208
1.89231e-28	0.167158	0.873	0.753	5.87658e-24	mm10-Lsp1
1.96431e-28	0.298033	0.511	0.368	6.10016e-24	mm10-Atp11b
1.98462e-28	0.285928	0.499	0.348	6.16323e-24	mm10-Tspan13
2.06283e-28	-0.304292	0.703	0.767	6.40613e-24	mm10-Kctd12
2.0932e-28	-0.312697	0.203	0.325	6.50042e-24	mm10-Tfip11
2.29038e-28	-0.428821	0.563	0.639	7.11278e-24	mm10-Hspa8
2.6387e-28	-0.256229	0.276	0.387	8.19447e-24	mm10-Ppp1ca
2.69145e-28	-0.256855	0.087	0.198	8.35829e-24	mm10-Nbeal1
2.99167e-28	-0.229822	0.074	0.175	9.29062e-24	mm10-Stk10
3.00462e-28	-0.218	0.648	0.712	9.33086e-24	mm10-Arf5
3.07971e-28	-0.316702	0.354	0.481	9.56403e-24	mm10-Slc16a6
3.15842e-28	-0.199159	0.058	0.151	9.80848e-24	mm10-Eef1d
3.27446e-28	-0.298991	0.164	0.29	1.01688e-23	mm10-Prpf40a
3.35135e-28	-0.264065	0.27	0.378	1.04076e-23	mm10-Atp5j2
3.51451e-28	-0.311577	0.381	0.497	1.09143e-23	mm10-Cyth1
4.03137e-28	-0.280894	0.164	0.288	1.25194e-23	mm10-Dctn4
4.32196e-28	-0.389503	0.252	0.387	1.34218e-23	mm10-Hspa4l
4.74822e-28	-0.260622	0.173	0.287	1.47456e-23	mm10-Hnrnpdl
4.9242e-28	-0.212762	0.057	0.149	1.52921e-23	mm10-Ccdc59
5.11435e-28	0.302132	0.88	0.795	1.58826e-23	mm10-Nlrp3
5.23605e-28	-0.193659	0.049	0.134	1.62605e-23	mm10-Sirt7
5.42499e-28	-0.272433	0.304	0.417	1.68473e-23	mm10-Abi1
5.45825e-28	-0.269724	0.163	0.289	1.69506e-23	mm10-Sf3b2
5.53236e-28	-0.276688	0.259	0.401	1.71807e-23	mm10-Ccnt1
6.03578e-28	-0.274471	0.21	0.347	1.87441e-23	mm10-Nsrp1
6.15625e-28	0.182319	0.165	0.068	1.91182e-23	mm10-Fam53c
6.61453e-28	0.237693	0.342	0.204	2.05414e-23	mm10-Map2k1
6.6242e-28	-0.291735	0.065	0.16	2.05714e-23	mm10-Mat2a
7.55964e-28	-0.183747	0.026	0.098	2.34765e-23	mm10-Lrrc41
7.87476e-28	-0.197488	0.041	0.119	2.44551e-23	mm10-Mrpl57
8.25415e-28	-0.276908	0.193	0.322	2.56333e-23	mm10-N4bp2l2
8.36013e-28	-0.284411	0.382	0.484	2.59624e-23	mm10-Sidt2
9.38656e-28	-0.254845	0.153	0.277	2.915e-23	mm10-Eapp
9.72565e-28	-0.322344	0.374	0.503	3.0203e-23	mm10-Klf3
9.73423e-28	-0.265019	0.287	0.397	3.02297e-23	mm10-Drap1
1.03503e-27	-0.287554	0.087	0.188	3.21427e-23	mm10-Elmsan1
1.03818e-27	-0.258276	0.21	0.321	3.22408e-23	mm10-Ywhab
1.04865e-27	-0.20731	0.815	0.867	3.25658e-23	mm10-Sf3b1
1.17638e-27	-0.391952	0.491	0.629	3.65324e-23	mm10-Thbs1
1.1946e-27	0.115435	0.067	0.012	3.70982e-23	mm10-Perm1
1.34753e-27	0.163879	0.956	0.884	4.18475e-23	mm10-Ets2
1.47039e-27	-0.247979	0.143	0.261	4.56629e-23	mm10-Khdrbs1
1.54101e-27	-0.291723	0.201	0.326	4.78559e-23	mm10-Kmt2c
1.54863e-27	-0.254409	0.145	0.253	4.80927e-23	mm10-Dnajc5
1.589e-27	-0.191307	0.043	0.126	4.93463e-23	mm10-Rpl7l1
1.59786e-27	0.10269	0.057	0.007	4.96217e-23	mm10-Enpp4
1.66857e-27	-0.247532	0.276	0.386	5.18173e-23	mm10-Atp6ap1
1.73714e-27	-0.28562	0.31	0.415	5.39468e-23	mm10-Atg3
1.79603e-27	-0.327033	0.11	0.219	5.57758e-23	mm10-Egln3
1.80063e-27	-0.215206	0.055	0.147	5.59187e-23	mm10-Mnt
1.82471e-27	-0.261921	0.074	0.174	5.66662e-23	mm10-Icosl
1.97212e-27	-0.207195	0.955	0.964	6.12442e-23	mm10-Csf3r
1.97393e-27	-0.251412	0.264	0.386	6.13003e-23	mm10-Ppp4c
1.98672e-27	-0.286992	0.303	0.427	6.16977e-23	mm10-Reep3
2.01709e-27	-0.268874	0.066	0.154	6.26407e-23	mm10-Eif5b
2.22551e-27	-0.264062	0.228	0.35	6.91131e-23	mm10-Lamtor1
2.43289e-27	-0.235809	0.145	0.246	7.55534e-23	mm10-Ppib
2.57852e-27	-0.25924	0.327	0.428	8.00759e-23	mm10-Mboat7
2.58716e-27	-0.205591	0.064	0.158	8.03444e-23	mm10-Ubald1
2.73126e-27	-0.223143	0.085	0.182	8.48194e-23	mm10-Ssr1
3.15166e-27	-0.344366	0.279	0.408	9.78749e-23	mm10-Phlda1
3.28203e-27	-0.24391	0.24	0.349	1.01923e-22	mm10-Rab11b
3.39475e-27	-0.26105	0.216	0.341	1.05424e-22	mm10-Rab6a
3.77987e-27	-0.159128	0.024	0.095	1.17384e-22	mm10-Txnl4a
3.99374e-27	-0.215443	0.057	0.147	1.24026e-22	mm10-Atg9a
4.2092e-27	-0.327122	0.448	0.591	1.30717e-22	mm10-Nktr
4.27947e-27	-0.248416	0.496	0.584	1.32899e-22	mm10-Atp6v0d1
4.50021e-27	0.275589	0.659	0.521	1.39754e-22	mm10-Ogfrl1
4.72553e-27	-0.188755	0.044	0.129	1.46751e-22	mm10-Snrpd3
4.7704e-27	-0.232977	0.091	0.201	1.48145e-22	mm10-Nfe2
5.00929e-27	0.289082	0.404	0.29	1.55563e-22	mm10-Stk24
5.06034e-27	-0.27213	0.942	0.94	1.57149e-22	mm10-Cd14
5.29401e-27	0.201055	0.417	0.272	1.64406e-22	mm10-Plgrkt
5.70382e-27	-0.227208	0.128	0.238	1.77132e-22	mm10-Epn1
5.93804e-27	-0.278542	0.211	0.326	1.84406e-22	mm10-Rab31
6.10253e-27	-0.249024	0.156	0.269	1.89514e-22	mm10-Ndufb7
6.19034e-27	0.188204	0.925	0.833	1.92241e-22	mm10-Tlr2
6.49092e-27	-0.227531	0.839	0.874	2.01576e-22	mm10-Picalm
6.54616e-27	-0.334883	0.289	0.405	2.03291e-22	mm10-Ptpre
6.95222e-27	-0.163852	0.03	0.107	2.15901e-22	mm10-Phf5a
7.67299e-27	0.223507	0.204	0.098	2.38285e-22	mm10-Atp11a
7.8046e-27	-0.213403	0.057	0.147	2.42372e-22	mm10-Dhx8
7.81817e-27	-0.272253	0.234	0.357	2.42793e-22	mm10-Med13l
7.92161e-27	-0.220652	0.127	0.227	2.46006e-22	mm10-Selenof
8.22563e-27	0.246569	0.493	0.345	2.55447e-22	mm10-Irf5
8.47428e-27	-0.211655	0.102	0.202	2.63169e-22	mm10-Tomm6
1.02286e-26	-0.199554	0.045	0.129	3.17649e-22	mm10-Ssb
1.04804e-26	0.187294	0.14	0.054	3.25468e-22	mm10-Snx2
1.14695e-26	-0.26265	0.452	0.524	3.56185e-22	mm10-Rps5
1.206e-26	-0.415147	0.528	0.598	3.74523e-22	mm10-Lgals3
1.24717e-26	-0.282872	0.279	0.39	3.87309e-22	mm10-Gm34084
1.24946e-26	-0.210506	0.066	0.154	3.8802e-22	mm10-Psmd11
1.26427e-26	0.264024	0.453	0.333	3.92619e-22	mm10-Pdcd10
1.33668e-26	-0.165585	0.024	0.095	4.15106e-22	mm10-Myo18a
1.33885e-26	-0.249637	0.352	0.474	4.15781e-22	mm10-Mapre1
1.36037e-26	-0.288723	0.251	0.371	4.22463e-22	mm10-Gm26740
1.54049e-26	-0.225699	0.091	0.186	4.78401e-22	mm10-Ikbkb
1.57106e-26	-0.183605	0.036	0.114	4.87892e-22	mm10-Mrps33
1.58041e-26	-0.265225	0.243	0.359	4.90797e-22	mm10-Hnrnpm
1.625e-26	-0.228009	0.805	0.859	5.04644e-22	mm10-Fosl2
1.65524e-26	-0.239829	0.126	0.237	5.14034e-22	mm10-Sugt1
1.68638e-26	-0.297797	0.51	0.593	5.23706e-22	mm10-Top1
1.74455e-26	-0.24435	0.08	0.183	5.41769e-22	mm10-U2surp
1.75455e-26	-0.230731	0.087	0.184	5.44875e-22	mm10-Itch
1.78527e-26	-0.234337	0.826	0.868	5.54416e-22	mm10-Ddx6
1.79218e-26	-0.283531	0.336	0.461	5.56561e-22	mm10-Aff4
1.83512e-26	-0.219555	0.089	0.184	5.69897e-22	mm10-Caprin1
1.8823e-26	-0.146345	0.017	0.08	5.84548e-22	mm10-Spsb2
1.89735e-26	-0.269218	0.507	0.607	5.89224e-22	mm10-Eif4g2
1.97383e-26	0.241032	0.31	0.18	6.12972e-22	mm10-Fabp5
2.43526e-26	-0.259899	0.114	0.225	7.56269e-22	mm10-Ash1l
2.45974e-26	-0.20741	0.09	0.187	7.63873e-22	mm10-Psmb1
2.4829e-26	-0.188662	0.036	0.115	7.71064e-22	mm10-Glg1
2.56512e-26	0.256135	0.575	0.435	7.96599e-22	mm10-Carhsp1
2.56896e-26	-0.212425	0.057	0.148	7.97791e-22	mm10-Cebpg
2.62904e-26	-0.231632	0.181	0.279	8.16448e-22	mm10-Edf1
2.73057e-26	0.122005	0.752	0.611	8.47979e-22	mm10-Nfkb1
2.7744e-26	-0.245471	0.983	0.993	8.61591e-22	mm10-S100a8
2.93441e-26	-0.23711	0.128	0.233	9.11281e-22	mm10-Ptges3
3.03407e-26	-0.193528	0.021	0.09	9.42231e-22	mm10-Ttc19
3.11212e-26	-0.195346	0.872	0.91	9.66469e-22	mm10-Cyba
3.37528e-26	-0.233448	0.113	0.222	1.04819e-21	mm10-Kansl1
3.54603e-26	-0.29308	0.313	0.431	1.10122e-21	mm10-Bnip3l
3.64125e-26	0.208528	0.911	0.805	1.13079e-21	mm10-Slpi
3.71985e-26	-0.212001	0.088	0.191	1.1552e-21	mm10-Chtf8
3.89571e-26	-0.179079	0.026	0.098	1.20981e-21	mm10-Rmnd5b
3.95296e-26	-0.262013	0.15	0.259	1.22759e-21	mm10-Wbp1l
4.95715e-26	-0.209356	0.059	0.141	1.53944e-21	mm10-Vgll4
4.97001e-26	-0.222547	0.073	0.167	1.54344e-21	mm10-Nsd1
5.21513e-26	-0.205652	0.065	0.153	1.61956e-21	mm10-Irak1
5.2614e-26	0.207319	0.049	0.005	1.63393e-21	mm10-Iigp1
5.36928e-26	-0.281806	0.377	0.5	1.66743e-21	mm10-Sh2b2
5.45127e-26	-0.228089	0.483	0.567	1.69289e-21	mm10-Pet100
5.55865e-26	-0.266868	0.186	0.3	1.72624e-21	mm10-Hist2h2aa1
5.6379e-26	-0.248127	0.184	0.303	1.75085e-21	mm10-Gdi2
6.03709e-26	-0.240087	0.097	0.197	1.87482e-21	mm10-Kmt5a
6.52771e-26	-0.222641	0.131	0.238	2.02718e-21	mm10-Cers2
6.59417e-26	-0.264019	0.142	0.242	2.04782e-21	mm10-Psmd8
6.85567e-26	-0.242775	0.132	0.244	2.12903e-21	mm10-Msl1
6.99153e-26	-0.387362	0.291	0.41	2.17122e-21	mm10-Ltb
7.3476e-26	0.130288	0.053	0.007	2.2818e-21	mm10-Ncoa7
7.59562e-26	-0.145569	0.012	0.069	2.35882e-21	mm10-Spn
7.98389e-26	-0.267955	0.222	0.343	2.4794e-21	mm10-Wapl
8.43239e-26	-0.189316	0.052	0.138	2.61868e-21	mm10-Gm16286
9.12664e-26	-0.252688	0.136	0.247	2.83428e-21	mm10-Arhgef2
9.22746e-26	-0.323259	0.208	0.316	2.86559e-21	mm10-Srsf2
9.5853e-26	-0.291228	0.247	0.363	2.97671e-21	mm10-Fuca2
1.06017e-25	-0.240808	0.075	0.167	3.29235e-21	mm10-Cdc37l1
1.06824e-25	-0.26725	0.198	0.3	3.31743e-21	mm10-Csf1r
1.09073e-25	-0.252356	0.185	0.293	3.38726e-21	mm10-Pkn1
1.10945e-25	-0.267888	0.376	0.506	3.44541e-21	mm10-Itpkb
1.11383e-25	0.170088	0.17	0.074	3.45901e-21	mm10-Ccdc146
1.14093e-25	-0.199599	0.06	0.15	3.54317e-21	mm10-Gps2
1.18795e-25	-0.268274	0.259	0.385	3.68919e-21	mm10-Msl2
1.21249e-25	-0.218719	0.065	0.155	3.76538e-21	mm10-Tmc6
1.23386e-25	-0.242269	0.05	0.133	3.83177e-21	mm10-Naa50
1.28806e-25	-0.182953	0.029	0.098	4.00006e-21	mm10-Srp19
1.31419e-25	-0.190535	0.924	0.948	4.08123e-21	mm10-Pnrc1
1.46068e-25	-0.207271	0.102	0.195	4.53613e-21	mm10-Bud31
1.46707e-25	-0.261041	0.091	0.19	4.55599e-21	mm10-AI839979
1.46953e-25	-0.242329	0.157	0.264	4.56362e-21	mm10-Surf4
1.49177e-25	-0.224325	0.092	0.196	4.6327e-21	mm10-Alox5
1.75847e-25	-0.272969	0.466	0.549	5.46094e-21	mm10-Slc9a3r1
1.77982e-25	-0.189313	0.034	0.109	5.52722e-21	mm10-Acbd5
1.79012e-25	-0.193475	0.047	0.129	5.55921e-21	mm10-B4galnt1
1.82289e-25	-0.155966	0.025	0.096	5.661e-21	mm10-Ddx42
1.94191e-25	-0.340432	0.244	0.353	6.03059e-21	mm10-Tpi1
1.9464e-25	-0.403772	0.215	0.339	6.04453e-21	mm10-Cdc42ep3
1.95169e-25	-0.257823	0.335	0.45	6.06097e-21	mm10-Tm9sf3
2.02457e-25	-0.227327	0.123	0.215	6.28729e-21	mm10-Rbm8a
2.11918e-25	-0.206804	0.058	0.142	6.58111e-21	mm10-Mllt10
2.22268e-25	0.163713	0.973	0.912	6.90254e-21	mm10-Pim1
2.27168e-25	-0.233698	0.156	0.256	7.05469e-21	mm10-Mpc2
2.5778e-25	-0.253519	0.081	0.179	8.00535e-21	mm10-Nars
2.58681e-25	0.928432	0.233	0.365	8.03333e-21	mm10-Hbb-bs
2.66162e-25	0.203765	0.873	0.802	8.26565e-21	mm10-Actr2
2.76309e-25	-0.246475	0.105	0.205	8.58076e-21	mm10-Gatad2b
2.80837e-25	-0.239776	0.119	0.214	8.72139e-21	mm10-Bax
2.90014e-25	0.0880957	0.05	0.006	9.00639e-21	mm10-Phf11c
2.95551e-25	-0.162664	0.034	0.111	9.17833e-21	mm10-Rnf181
3.07517e-25	0.21334	0.44	0.297	9.54995e-21	mm10-Tbk1
3.37148e-25	-0.273748	0.262	0.381	1.04701e-20	mm10-Mtmr6
3.46559e-25	0.067167	0.039	0.002	1.07624e-20	mm10-Ccl7
3.48664e-25	-0.270542	0.324	0.403	1.08278e-20	mm10-Cox7c
3.50948e-25	-0.284102	0.208	0.324	1.08987e-20	mm10-Phf20l1
3.92898e-25	-0.249431	0.125	0.23	1.22014e-20	mm10-Hdlbp
3.94859e-25	-0.270263	0.262	0.375	1.22623e-20	mm10-Tra2b
4.00234e-25	-0.284988	0.269	0.374	1.24293e-20	mm10-Calr
4.35734e-25	-0.28654	0.543	0.625	1.35317e-20	mm10-Por
4.46369e-25	-0.248377	0.097	0.2	1.3862e-20	mm10-Mbtd1
4.63108e-25	-0.221018	0.134	0.231	1.43818e-20	mm10-Psmd4
4.657e-25	-0.242933	0.111	0.214	1.44623e-20	mm10-Naa35
4.80497e-25	-0.180961	0.049	0.132	1.49218e-20	mm10-Emc7
4.91532e-25	-0.154166	0.025	0.092	1.52645e-20	mm10-Hypk
5.01128e-25	-0.219004	0.009	0.064	1.55625e-20	mm10-Ltc4s
5.02499e-25	0.141062	0.122	0.043	1.56051e-20	mm10-E130102H24Rik
5.39233e-25	0.142247	0.079	0.019	1.67459e-20	mm10-Gm26797
5.61135e-25	-0.230765	0.114	0.217	1.7426e-20	mm10-Vamp2
6.10575e-25	-0.282812	0.401	0.492	1.89614e-20	mm10-Lamp1
6.35016e-25	-0.217222	0.124	0.217	1.97204e-20	mm10-Map2k2
6.47166e-25	-0.275032	0.25	0.374	2.00977e-20	mm10-Nek6
7.30943e-25	0.170721	0.146	0.059	2.26994e-20	mm10-Svbp
7.61562e-25	-0.199573	0.047	0.128	2.36503e-20	mm10-Zfp148
7.70733e-25	-0.251982	0.21	0.325	2.39351e-20	mm10-Cdc42se1
7.72852e-25	0.429873	0.221	0.122	2.40009e-20	mm10-Steap4
8.0657e-25	-0.198436	0.042	0.12	2.5048e-20	mm10-Zranb2
8.8301e-25	-0.176489	0.031	0.104	2.74219e-20	mm10-Strn3
8.93038e-25	-0.152311	0.025	0.094	2.77333e-20	mm10-Ddx54
9.23495e-25	-0.363535	0.404	0.485	2.86791e-20	mm10-Cks2
9.33124e-25	0.117296	0.078	0.018	2.89782e-20	mm10-Ms4a4c
9.35058e-25	-0.416666	0.35	0.46	2.90382e-20	mm10-Bcl2a1d
1.00703e-24	0.28598	0.646	0.521	3.12733e-20	mm10-Cflar
1.06966e-24	0.243855	0.471	0.331	3.32182e-20	mm10-H13
1.12999e-24	-0.215783	0.052	0.139	3.50917e-20	mm10-Arhgap5
1.13366e-24	-0.2158	0.074	0.163	3.52058e-20	mm10-Ivns1abp
1.13745e-24	-0.203832	0.062	0.149	3.53234e-20	mm10-Atp5g2
1.15003e-24	-0.17849	0.036	0.11	3.57141e-20	mm10-Atp5g1
1.16189e-24	-0.283009	0.14	0.242	3.60825e-20	mm10-Igf2r
1.17908e-24	-0.228714	0.085	0.18	3.66164e-20	mm10-Dip2b
1.20408e-24	-0.228258	0.197	0.294	3.73929e-20	mm10-Rpl13a
1.20782e-24	-0.233894	0.1	0.202	3.75088e-20	mm10-Hip1
1.22372e-24	-0.283773	0.335	0.436	3.80028e-20	mm10-Srsf3
1.22777e-24	-0.198916	0.032	0.106	3.81284e-20	mm10-Ddx21
1.26175e-24	-0.238533	0.405	0.507	3.91837e-20	mm10-Gnai3
1.40011e-24	-0.181702	0.06	0.147	4.34805e-20	mm10-Srsf9
1.42073e-24	-0.323026	0.386	0.5	4.41207e-20	mm10-Klf10
1.43606e-24	-0.313793	0.29	0.395	4.45968e-20	mm10-Myadm
1.47022e-24	-0.15284	0.015	0.076	4.56576e-20	mm10-N4bp3
1.50254e-24	0.114626	0.061	0.011	4.66613e-20	mm10-Slfn3
1.54309e-24	-0.256654	0.141	0.243	4.79207e-20	mm10-Isca1
1.6737e-24	-0.225924	0.103	0.204	5.19767e-20	mm10-Frg1
1.74916e-24	-0.257951	0.141	0.247	5.43202e-20	mm10-C5ar2
1.75507e-24	-0.474475	0.551	0.606	5.45038e-20	mm10-Lyz2
1.80369e-24	0.223734	0.72	0.597	5.60135e-20	mm10-Dnajb6
1.96789e-24	-0.257207	0.332	0.44	6.11127e-20	mm10-Mthfs
1.98642e-24	-0.245697	0.353	0.455	6.16881e-20	mm10-Stk40
2.07247e-24	-0.265445	0.207	0.305	6.43605e-20	mm10-Rpl3
2.07828e-24	-0.184882	0.057	0.138	6.45411e-20	mm10-Smim7
2.26024e-24	-0.225433	0.07	0.16	7.01916e-20	mm10-Mbp
2.36922e-24	-0.236831	0.097	0.198	7.3576e-20	mm10-Tacc1
2.39602e-24	-0.203899	0.086	0.175	7.44085e-20	mm10-Unc119
2.42422e-24	-0.240676	0.211	0.315	7.5284e-20	mm10-Tmem258
2.50348e-24	-0.220427	0.068	0.152	7.77456e-20	mm10-Snrpe
2.57986e-24	-0.262368	0.381	0.456	8.01176e-20	mm10-Gm14005
2.63409e-24	-0.25366	0.121	0.224	8.18016e-20	mm10-Bptf
2.75785e-24	-0.243425	0.12	0.219	8.56449e-20	mm10-Bin2
2.87935e-24	-0.221911	0.07	0.158	8.94183e-20	mm10-Krt5
2.94561e-24	-0.179926	0.038	0.113	9.14759e-20	mm10-6430548M08Rik
3.11573e-24	-0.223914	0.119	0.223	9.6759e-20	mm10-Acap1
3.63986e-24	-0.321014	0.243	0.34	1.13036e-19	mm10-Capg
4.04002e-24	-0.168972	0.035	0.108	1.25463e-19	mm10-Csnk2a1
4.17249e-24	-0.304939	0.322	0.452	1.29577e-19	mm10-Tgfb1
4.29293e-24	-0.221969	0.118	0.214	1.33317e-19	mm10-Hnrnpd
4.31194e-24	-0.20345	0.048	0.125	1.33907e-19	mm10-Samd8
4.33962e-24	-0.243958	0.108	0.207	1.34767e-19	mm10-Man1b1
4.43233e-24	-0.163393	0.026	0.095	1.37646e-19	mm10-Utp4
4.97754e-24	-0.230457	0.103	0.202	1.54578e-19	mm10-Ggnbp2
5.25367e-24	-0.160369	0.026	0.095	1.63153e-19	mm10-AI467606
5.34354e-24	-0.188762	0.063	0.145	1.65944e-19	mm10-Taf12
5.56494e-24	-0.240038	0.175	0.293	1.72819e-19	mm10-Tbc1d23
5.61546e-24	0.260312	0.116	0.043	1.74388e-19	mm10-Fam46c
5.72083e-24	0.298064	0.553	0.416	1.7766e-19	mm10-Arid5b
5.81299e-24	-0.206224	0.071	0.166	1.80523e-19	mm10-Mkln1
5.93146e-24	-0.210857	0.097	0.195	1.84201e-19	mm10-Rapgef1
6.16879e-24	-0.194382	0.068	0.149	1.91572e-19	mm10-Pacsin2
6.28351e-24	-0.203572	0.072	0.163	1.95134e-19	mm10-Tmem120a
6.33996e-24	-0.239483	0.115	0.22	1.96887e-19	mm10-Esco1
6.51233e-24	0.216579	0.219	0.113	2.0224e-19	mm10-Xrn2
6.94188e-24	-0.249869	0.404	0.495	2.1558e-19	mm10-Serp1
7.08084e-24	0.216157	0.264	0.148	2.19896e-19	mm10-Mrpl30
7.34151e-24	-0.249165	0.156	0.252	2.27991e-19	mm10-Ndfip2
7.56697e-24	-0.232542	0.239	0.343	2.34992e-19	mm10-BC005624
7.7375e-24	-0.224181	0.12	0.219	2.40288e-19	mm10-Atp5d
8.31161e-24	0.200586	0.293	0.172	2.58117e-19	mm10-Fmr1
8.57507e-24	-0.183314	0.764	0.797	2.66299e-19	mm10-Cap1
8.94551e-24	-0.297218	0.241	0.364	2.77803e-19	mm10-Zfp292
9.19206e-24	-0.168066	0.045	0.12	2.85459e-19	mm10-Kdelr2
9.737e-24	-0.212914	0.69	0.758	3.02383e-19	mm10-Capzb
1.01676e-23	-0.208053	0.146	0.236	3.15754e-19	mm10-Mrps21
1.03071e-23	-0.21939	0.102	0.203	3.20088e-19	mm10-Snx4
1.09202e-23	0.277109	0.573	0.43	3.39127e-19	mm10-Tnf
1.14542e-23	-0.318161	0.706	0.763	3.55709e-19	mm10-Klf2
1.16916e-23	-0.121811	0.011	0.065	3.63083e-19	mm10-Golm1
1.17306e-23	-0.257163	0.135	0.239	3.64294e-19	mm10-Mapkapk3
1.30616e-23	-0.163776	0.027	0.095	4.05629e-19	mm10-Commd6
1.32375e-23	-0.215078	0.087	0.181	4.1109e-19	mm10-Snw1
1.37257e-23	0.110639	0.066	0.013	4.26252e-19	mm10-1700041G16Rik
1.55306e-23	-0.179543	0.048	0.131	4.82304e-19	mm10-Tmem41b
1.61e-23	-0.204489	0.082	0.161	4.99985e-19	mm10-Srsf6
1.66021e-23	-0.156247	0.03	0.1	5.15579e-19	mm10-Abraxas2
1.69114e-23	0.0837955	0.051	0.007	5.25185e-19	mm10-Rmdn3
1.84463e-23	-0.237007	0.127	0.231	5.72849e-19	mm10-Kdm5b
1.87986e-23	0.202217	0.22	0.114	5.83789e-19	mm10-Tle4
1.92338e-23	-0.19645	0.048	0.123	5.97306e-19	mm10-Angel2
1.97262e-23	-0.213578	0.091	0.184	6.12597e-19	mm10-Rrp1
2.01277e-23	-0.217049	0.072	0.154	6.25064e-19	mm10-Setd5
2.03742e-23	0.0933904	0.05	0.008	6.32722e-19	mm10-Rbl1
2.15727e-23	0.168133	0.123	0.046	6.6994e-19	mm10-Slc45a4
2.21679e-23	-0.202099	0.122	0.211	6.88425e-19	mm10-Psmb5
2.26392e-23	-0.253024	0.23	0.35	7.0306e-19	mm10-Fbxl3
2.27511e-23	-0.207047	0.102	0.196	7.06535e-19	mm10-Eef1g
2.28798e-23	-0.215448	0.759	0.801	7.10533e-19	mm10-Csf2ra
2.30953e-23	-0.168095	0.058	0.133	7.17224e-19	mm10-Pfdn6
2.399e-23	-0.223365	0.221	0.323	7.45009e-19	mm10-Ube2a
2.42713e-23	-0.264183	0.234	0.351	7.53746e-19	mm10-Tbc1d15
2.59295e-23	-0.197616	0.105	0.196	8.0524e-19	mm10-Mrpl20
2.67772e-23	-0.254648	0.107	0.2	8.31567e-19	mm10-Rhof
2.69316e-23	-0.252886	0.085	0.174	8.3636e-19	mm10-Rcbtb2
2.85138e-23	-0.179849	0.047	0.123	8.85496e-19	mm10-Retreg2
2.95117e-23	-0.220151	0.092	0.188	9.16486e-19	mm10-Supt5
3.00517e-23	-0.215492	0.376	0.463	9.33254e-19	mm10-Rpl29
3.21079e-23	-0.185482	0.068	0.153	9.9711e-19	mm10-U2af2
3.21691e-23	-0.35173	0.266	0.386	9.99011e-19	mm10-F630028O10Rik
3.35333e-23	-0.172743	0.037	0.111	1.04138e-18	mm10-Eif1ax
3.76117e-23	-0.165137	0.041	0.112	1.16803e-18	mm10-2510039O18Rik
3.93409e-23	0.160726	0.118	0.043	1.22173e-18	mm10-Tmem2
4.46909e-23	-0.23622	0.162	0.267	1.38788e-18	mm10-Ywhag
4.51831e-23	-0.190274	0.033	0.099	1.40316e-18	mm10-Abi3
4.54257e-23	-0.236786	0.185	0.289	1.4107e-18	mm10-Zfp207
5.00182e-23	-0.205618	0.075	0.169	1.55332e-18	mm10-Yeats4
5.3144e-23	-0.231977	0.177	0.28	1.65039e-18	mm10-Fbrs
5.85822e-23	-0.388246	0.524	0.583	1.81927e-18	mm10-Lrg1
6.38807e-23	-0.268779	0.131	0.233	1.98381e-18	mm10-Mxi1
6.40589e-23	-0.155637	0.029	0.096	1.98935e-18	mm10-Snx9
6.43398e-23	-0.255289	0.137	0.213	1.99807e-18	mm10-Cd244
6.45034e-23	-0.188989	0.035	0.103	2.00315e-18	mm10-Dtx4
6.51808e-23	-0.160192	0.033	0.103	2.02419e-18	mm10-Zfp655
6.63653e-23	-0.24432	0.406	0.498	2.06097e-18	mm10-Ccnl2
7.05644e-23	-0.243907	0.291	0.396	2.19138e-18	mm10-Mthfsl
7.18242e-23	-0.246457	0.652	0.723	2.2305e-18	mm10-Cd33
7.29674e-23	-0.222309	0.149	0.245	2.266e-18	mm10-Hsbp1
7.39992e-23	-0.138489	0.02	0.079	2.29805e-18	mm10-Elk3
7.52495e-23	-0.230161	0.499	0.558	2.33687e-18	mm10-Cox7a2
7.53572e-23	-0.171069	0.928	0.947	2.34022e-18	mm10-Arpc3
7.78197e-23	-0.234788	0.161	0.269	2.41669e-18	mm10-Sec14l1
7.99242e-23	-0.190047	0.067	0.145	2.48204e-18	mm10-Hnrnpl
8.08953e-23	0.229481	0.39	0.26	2.5122e-18	mm10-B430306N03Rik
8.96895e-23	-0.298892	0.277	0.4	2.78531e-18	mm10-Klf7
9.64093e-23	-0.289333	0.343	0.462	2.99399e-18	mm10-Baz1a
9.65455e-23	-0.128663	0.019	0.079	2.99822e-18	mm10-Tmem203
9.80072e-23	-0.166185	0.046	0.124	3.04361e-18	mm10-Cct8
9.86806e-23	-0.242966	0.37	0.477	3.06453e-18	mm10-Gnas
1.01849e-22	-0.17791	0.037	0.107	3.16292e-18	mm10-Gm43672
1.03842e-22	-0.153913	0.03	0.1	3.22482e-18	mm10-Rnf113a2
1.07305e-22	-0.242053	0.209	0.303	3.33234e-18	mm10-Rpl36a
1.08519e-22	0.159728	0.112	0.04	3.37006e-18	mm10-Fam208b
1.12473e-22	-0.238905	0.065	0.15	3.49285e-18	mm10-Ankrd37
1.13199e-22	-0.239616	0.356	0.451	3.5154e-18	mm10-Myo1f
1.35894e-22	-0.182952	0.061	0.146	4.22018e-18	mm10-Rgs19
1.37488e-22	-0.254874	0.292	0.395	4.26969e-18	mm10-Cfap43
1.38087e-22	-0.230346	0.573	0.664	4.28829e-18	mm10-Pabpc1
1.45294e-22	-0.197117	0.09	0.178	4.51211e-18	mm10-Plekhj1
1.56727e-22	-0.212461	0.068	0.151	4.86717e-18	mm10-Ldlrap1
1.6666e-22	-0.236176	0.152	0.258	5.17564e-18	mm10-Col4a3bp
1.69824e-22	-0.220849	0.076	0.155	5.27387e-18	mm10-Eif4e
1.74781e-22	-0.264529	0.039	0.107	5.42784e-18	mm10-Lmna
1.75171e-22	-0.215419	0.477	0.557	5.43993e-18	mm10-Cox5b
1.76066e-22	-0.205793	0.091	0.177	5.46772e-18	mm10-Lamtor4
1.76918e-22	-0.218833	0.177	0.276	5.49418e-18	mm10-Tprgl
1.77239e-22	-0.211309	0.461	0.53	5.50417e-18	mm10-Eef1b2
1.77717e-22	-0.202641	0.11	0.205	5.519e-18	mm10-Mapk3
1.82523e-22	-0.1806	0.056	0.139	5.66824e-18	mm10-0610030E20Rik
1.8924e-22	-0.175675	0.059	0.139	5.87686e-18	mm10-Unc50
1.96591e-22	-0.207163	0.092	0.177	6.10513e-18	mm10-Ran
2.01585e-22	-0.183604	0.069	0.157	6.26022e-18	mm10-Psmc6
2.50835e-22	-0.17422	0.054	0.133	7.78967e-18	mm10-Api5
2.52907e-22	-0.154666	0.039	0.107	7.85401e-18	mm10-Jtb
2.63882e-22	-0.240033	0.117	0.215	8.19484e-18	mm10-Mafg
2.76925e-22	-0.225874	0.18	0.28	8.59991e-18	mm10-Gsk3a
2.79879e-22	-0.230955	0.062	0.14	8.69164e-18	mm10-Frrs1
2.80739e-22	-0.146063	0.028	0.093	8.71835e-18	mm10-Stub1
2.88079e-22	-0.228308	0.109	0.202	8.94629e-18	mm10-Huwe1
2.96748e-22	-0.201383	0.109	0.205	9.21552e-18	mm10-Kcmf1
3.03787e-22	-0.161815	0.034	0.104	9.43411e-18	mm10-Fip1l1
3.10064e-22	-0.171487	0.041	0.112	9.62904e-18	mm10-Ddx52
3.10346e-22	-0.241876	0.13	0.236	9.63778e-18	mm10-N4bp2l1
3.11734e-22	-0.240731	0.29	0.397	9.6809e-18	mm10-BC031181
3.23275e-22	-0.15338	0.03	0.096	1.00393e-17	mm10-Eif3d
3.24131e-22	-0.170272	0.033	0.099	1.00659e-17	mm10-Tmf1
3.34226e-22	-0.244663	0.101	0.193	1.03794e-17	mm10-G3bp1
3.41009e-22	-0.171976	0.046	0.121	1.059e-17	mm10-Snrpd2
3.4235e-22	-0.28855	0.207	0.31	1.06317e-17	mm10-Herpud1
3.42877e-22	-0.158641	0.033	0.101	1.06481e-17	mm10-Siva1
3.5876e-22	-0.170523	0.06	0.14	1.11413e-17	mm10-Mcrip1
3.6275e-22	-0.377787	0.249	0.37	1.12652e-17	mm10-Rdh12
3.68444e-22	-0.234471	0.361	0.463	1.1442e-17	mm10-Pstpip1
3.81012e-22	-0.193426	0.072	0.154	1.18323e-17	mm10-Ndufa4
4.0783e-22	-0.22315	0.247	0.337	1.26652e-17	mm10-Ube2s
4.24855e-22	-0.201696	0.157	0.253	1.31939e-17	mm10-Csnk2b
4.6368e-22	-0.217507	0.078	0.163	1.43996e-17	mm10-Rp9
4.65467e-22	-0.20514	0.101	0.191	1.44551e-17	mm10-Herc4
4.82649e-22	-0.244538	0.261	0.375	1.49887e-17	mm10-Trpv2
4.97171e-22	-0.141654	0.027	0.089	1.54396e-17	mm10-Ndufv3
5.04375e-22	-0.25496	0.143	0.248	1.56634e-17	mm10-Notch1
5.10367e-22	0.0790028	0.054	0.011	1.58495e-17	mm10-Ccl2
5.55947e-22	-0.182163	0.054	0.132	1.72649e-17	mm10-Smim15
6.08501e-22	-0.221253	0.067	0.149	1.8897e-17	mm10-Tob2
6.16504e-22	0.144396	0.104	0.036	1.91455e-17	mm10-March1
6.17463e-22	-0.151978	0.037	0.105	1.91753e-17	mm10-Exosc3
6.44828e-22	-0.166613	0.058	0.14	2.00251e-17	mm10-Pabpn1
6.51068e-22	-0.224932	0.386	0.479	2.02189e-17	mm10-Ube2d2a
6.57673e-22	-0.2083	0.142	0.236	2.0424e-17	mm10-Suds3
6.76496e-22	-0.149709	0.034	0.1	2.10086e-17	mm10-Lsm3
6.89251e-22	-0.233074	0.131	0.228	2.14047e-17	mm10-Acin1
6.90087e-22	-0.176299	0.067	0.147	2.14307e-17	mm10-Herpud2
7.51201e-22	-0.2502	0.422	0.493	2.33286e-17	mm10-Ctnnb1
7.92078e-22	-0.21151	0.161	0.254	2.4598e-17	mm10-Mien1
8.02354e-22	-0.211777	0.079	0.168	2.49171e-17	mm10-Trim8
8.52393e-22	-0.206229	0.078	0.164	2.64711e-17	mm10-Sh2b3
8.70419e-22	-0.262931	0.195	0.298	2.70309e-17	mm10-Sntb2
8.94777e-22	-0.179086	0.023	0.079	2.77873e-17	mm10-Chd9
9.46149e-22	-0.228455	0.13	0.231	2.93827e-17	mm10-Nt5c2
9.50547e-22	-0.22449	0.121	0.224	2.95192e-17	mm10-Zc3h15
9.74643e-22	-0.213791	0.094	0.186	3.02675e-17	mm10-Acbd3
1.03461e-21	-0.215008	0.163	0.255	3.21298e-17	mm10-Ewsr1
1.04386e-21	-0.236846	0.264	0.352	3.24171e-17	mm10-Flot1
1.05281e-21	-0.231505	0.163	0.265	3.26951e-17	mm10-Aqp9
1.12003e-21	-0.288313	0.227	0.338	3.47826e-17	mm10-Hexim1
1.13072e-21	-0.324592	0.286	0.393	3.51147e-17	mm10-Hist1h2bc
1.13602e-21	-0.179926	0.058	0.135	3.52791e-17	mm10-Dlst
1.17106e-21	0.186894	0.868	0.779	3.63674e-17	mm10-Arg2
1.18461e-21	-0.189971	0.051	0.129	3.67882e-17	mm10-Mindy2
1.21897e-21	-0.348795	0.303	0.416	3.78552e-17	mm10-Slc38a1
1.24876e-21	-0.235647	0.104	0.192	3.87801e-17	mm10-Degs1
1.28393e-21	-0.184544	0.057	0.136	3.98723e-17	mm10-Trappc10
1.29376e-21	0.230135	0.32	0.202	4.01777e-17	mm10-Ghitm
1.30655e-21	-0.233628	0.172	0.27	4.05748e-17	mm10-Mical1
1.30984e-21	-0.191847	0.065	0.143	4.0677e-17	mm10-Vamp5
1.31491e-21	-0.160868	0.049	0.123	4.08345e-17	mm10-Mrpl17
1.37512e-21	-0.238071	0.137	0.238	4.27044e-17	mm10-Dhx38
1.39529e-21	-0.35953	0.201	0.315	4.33307e-17	mm10-Ankrd12
1.44091e-21	0.160855	0.957	0.92	4.47476e-17	mm10-Nfkbia
1.49967e-21	0.094233	0.054	0.01	4.65724e-17	mm10-Gm19412
1.57746e-21	-0.198434	0.17	0.249	4.89882e-17	mm10-Psmb3
1.58763e-21	-0.183525	0.063	0.145	4.93037e-17	mm10-Snrnp200
1.61743e-21	-0.23763	0.229	0.33	5.02293e-17	mm10-Abracl
1.67627e-21	-0.232468	0.234	0.318	5.20567e-17	mm10-Slc25a5
1.8214e-21	-0.204716	0.282	0.366	5.65637e-17	mm10-Srp14
1.8472e-21	-0.173039	0.042	0.116	5.73647e-17	mm10-Ahcyl1
1.87428e-21	0.148491	0.157	0.072	5.82058e-17	mm10-Rnf139
1.89072e-21	-0.331037	0.482	0.578	5.87164e-17	mm10-Fos
1.9511e-21	0.197918	0.331	0.21	6.05915e-17	mm10-Ap1g1
1.96461e-21	-0.174425	0.054	0.121	6.1011e-17	mm10-Zfp706
1.99906e-21	-0.253308	0.26	0.374	6.20808e-17	mm10-Nipbl
2.09376e-21	0.216885	0.343	0.222	6.50216e-17	mm10-Xpo6
2.17327e-21	-0.242929	0.623	0.681	6.74908e-17	mm10-Slc3a2
2.24445e-21	-0.217968	0.15	0.248	6.97015e-17	mm10-Strap
2.36313e-21	0.0981592	0.066	0.016	7.33869e-17	mm10-Oas1c
2.38031e-21	-0.197102	0.06	0.14	7.39206e-17	mm10-P2ry6
2.39819e-21	-0.216322	0.506	0.576	7.44757e-17	mm10-Ucp2
2.46306e-21	-0.287893	0.208	0.308	7.64903e-17	mm10-Dstn
2.55012e-21	-0.212533	0.061	0.138	7.9194e-17	mm10-Paxbp1
2.77664e-21	0.148415	0.12	0.047	8.62286e-17	mm10-Rbm43
2.88429e-21	-0.169962	0.037	0.105	8.95716e-17	mm10-Ncbp3
3.90012e-21	0.0999376	0.065	0.015	1.21118e-16	mm10-Mx1
4.23845e-21	-0.112262	0.01	0.06	1.31625e-16	mm10-Rnmt
4.36999e-21	-0.250208	0.091	0.168	1.3571e-16	mm10-B4galt1
4.60079e-21	-0.155493	0.032	0.095	1.42877e-16	mm10-Strn
4.86472e-21	-0.173839	0.066	0.148	1.51074e-16	mm10-Ilkap
5.05246e-21	-0.138752	0.028	0.092	1.56904e-16	mm10-Retreg3
5.17173e-21	-0.214464	0.383	0.475	1.60608e-16	mm10-Uqcrh
5.17947e-21	-0.176646	0.055	0.128	1.60848e-16	mm10-Rbm33
5.43296e-21	-0.144796	0.028	0.091	1.68721e-16	mm10-Bet1l
5.47067e-21	-0.147449	0.029	0.091	1.69892e-16	mm10-Ndufaf8
5.49614e-21	-0.192364	0.069	0.151	1.70683e-16	mm10-Kpna1
5.58525e-21	-0.229224	0.169	0.266	1.7345e-16	mm10-Tmem251
5.58551e-21	-0.200305	0.1	0.186	1.73458e-16	mm10-Ehbp1l1
5.63551e-21	-0.252239	0.277	0.381	1.75011e-16	mm10-Wac
5.67919e-21	-0.198321	0.089	0.17	1.76367e-16	mm10-Smap1
5.69062e-21	-0.149508	0.034	0.101	1.76722e-16	mm10-Rnf166
5.71771e-21	-0.207131	0.15	0.252	1.77564e-16	mm10-Poldip3
5.74079e-21	-0.211786	0.281	0.391	1.7828e-16	mm10-Gabarapl2
5.75063e-21	-0.174167	0.074	0.148	1.78586e-16	mm10-Ppp6c
5.95216e-21	0.10776	0.066	0.016	1.84844e-16	mm10-Pnpt1
5.97727e-21	-0.244723	0.348	0.439	1.85624e-16	mm10-Med7
6.10202e-21	-0.157477	0.033	0.099	1.89498e-16	mm10-Ppp4r3a
6.45809e-21	-0.195179	0.064	0.137	2.00556e-16	mm10-Selenos
6.60304e-21	-0.226928	0.099	0.189	2.05057e-16	mm10-Spen
6.67918e-21	-0.21883	0.121	0.201	2.07422e-16	mm10-E030030I06Rik
6.74439e-21	-0.13335	0.022	0.083	2.09447e-16	mm10-Nfe2l1
6.79936e-21	-0.193374	0.082	0.164	2.11154e-16	mm10-Cklf
6.87869e-21	-0.141964	0.917	0.939	2.13618e-16	mm10-Arpc2
7.21129e-21	-0.154984	0.032	0.098	2.23947e-16	mm10-Rreb1
7.45081e-21	-0.122818	0.02	0.073	2.31385e-16	mm10-Polr2e
7.68542e-21	-0.204964	0.114	0.199	2.38671e-16	mm10-Ppp1r9b
7.80921e-21	-0.17061	0.05	0.124	2.42515e-16	mm10-Faap100
8.40762e-21	-0.226708	0.768	0.811	2.61099e-16	mm10-Csf1
8.46818e-21	-0.199835	0.081	0.167	2.62979e-16	mm10-Dtnbp1
8.52999e-21	-0.169811	0.059	0.135	2.64899e-16	mm10-Lsm10
8.57937e-21	-0.235337	0.763	0.816	2.66432e-16	mm10-Ehd1
8.64357e-21	0.142112	0.067	0.016	2.68426e-16	mm10-Il27
9.40047e-21	0.179713	0.859	0.767	2.91932e-16	mm10-Rab20
9.76452e-21	-0.190617	0.414	0.482	3.03237e-16	mm10-Ndufa3
9.78246e-21	-0.14843	0.029	0.093	3.03794e-16	mm10-Supt16
1.0065e-20	0.178021	0.345	0.224	3.12568e-16	mm10-Rnf34
1.02203e-20	-0.197967	0.1	0.182	3.17392e-16	mm10-Aamp
1.0338e-20	-0.224124	0.245	0.354	3.21047e-16	mm10-Cul3
1.05091e-20	-0.232106	0.576	0.658	3.26359e-16	mm10-Vps4b
1.06138e-20	-0.153048	0.033	0.093	3.29611e-16	mm10-1110004F10Rik
1.10775e-20	-0.163795	0.053	0.129	3.44013e-16	mm10-Dld
1.14313e-20	-0.189735	0.083	0.169	3.54999e-16	mm10-Sdha
1.17213e-20	-0.161826	0.055	0.126	3.64004e-16	mm10-Dazap1
1.25694e-20	-0.216266	0.114	0.208	3.90344e-16	mm10-Rc3h1
1.30918e-20	-0.238654	0.392	0.489	4.06567e-16	mm10-Sirpb1c
1.31464e-20	-0.20097	0.076	0.161	4.08261e-16	mm10-Mcfd2
1.38963e-20	-0.253783	0.073	0.152	4.3155e-16	mm10-Srxn1
1.41668e-20	-0.177569	0.055	0.129	4.39951e-16	mm10-Gtf2e2
1.49658e-20	-0.225852	0.162	0.256	4.64763e-16	mm10-Safb
1.54162e-20	0.0881499	0.055	0.011	4.78751e-16	mm10-A930015D03Rik
1.57766e-20	-0.170501	0.062	0.139	4.89941e-16	mm10-Dpm1
1.58335e-20	-0.201983	0.098	0.191	4.91709e-16	mm10-Tspan14
1.61868e-20	-0.181927	0.065	0.143	5.02682e-16	mm10-Upf1
1.62495e-20	-0.171091	0.041	0.109	5.04627e-16	mm10-Zfp518a
1.63303e-20	0.206662	0.574	0.451	5.07138e-16	mm10-Rab5c
1.66499e-20	-0.171991	0.049	0.124	5.17064e-16	mm10-Ppil4
1.76857e-20	0.188612	0.301	0.187	5.4923e-16	mm10-Kat6a
1.77342e-20	-0.141088	0.028	0.091	5.50736e-16	mm10-Rps6ka1
1.79815e-20	-0.116588	0.988	0.98	5.58414e-16	mm10-Litaf
1.86816e-20	-0.310727	0.256	0.35	5.80156e-16	mm10-Hsp90ab1
1.87504e-20	-0.223011	0.207	0.313	5.82293e-16	mm10-Preb
1.88102e-20	-0.11434	0.012	0.058	5.84149e-16	mm10-Banf1
1.93242e-20	-0.109244	0.01	0.058	6.00114e-16	mm10-C87436
1.96174e-20	-0.185488	0.127	0.207	6.09218e-16	mm10-Ndfip1
1.99339e-20	-0.183457	0.065	0.139	6.19048e-16	mm10-Taz
1.99984e-20	-0.177229	0.082	0.163	6.2105e-16	mm10-Rpl10-ps3
2.02625e-20	-0.224343	0.241	0.351	6.29253e-16	mm10-Yme1l1
2.05459e-20	-0.155873	0.044	0.113	6.38054e-16	mm10-Imp4
2.06101e-20	-0.241599	0.238	0.35	6.40046e-16	mm10-Qk
2.07896e-20	-0.244712	0.519	0.623	6.4562e-16	mm10-Chd2
2.12678e-20	-0.14182	0.036	0.101	6.60473e-16	mm10-Tmem185b
2.17767e-20	-0.193499	0.096	0.187	6.76275e-16	mm10-Sbds
2.25355e-20	-0.134636	0.03	0.091	6.9984e-16	mm10-Coa3
2.31256e-20	-0.217443	0.145	0.244	7.18165e-16	mm10-Myo9b
2.34142e-20	-0.229911	0.426	0.531	7.27128e-16	mm10-Ubxn4
2.44175e-20	-0.261218	0.219	0.323	7.58286e-16	mm10-Slc22a15
2.44782e-20	-0.201231	0.078	0.164	7.60171e-16	mm10-Ufsp2
2.51817e-20	-0.32643	0.326	0.426	7.82018e-16	mm10-Rhob
2.71426e-20	-0.124003	0.016	0.067	8.42913e-16	mm10-Commd3
2.74156e-20	-0.220918	0.093	0.177	8.51391e-16	mm10-Elf2
2.86652e-20	-0.161495	0.046	0.12	8.90198e-16	mm10-Sik2
2.91559e-20	-0.225548	0.477	0.591	9.05435e-16	mm10-Tnrc18
2.94971e-20	-0.166768	0.05	0.123	9.16031e-16	mm10-Snapc5
3.10371e-20	-0.167874	0.04	0.106	9.63858e-16	mm10-Smn1
3.20227e-20	-0.215442	0.078	0.158	9.94464e-16	mm10-Ccar1
3.24532e-20	-0.156701	0.05	0.123	1.00783e-15	mm10-Lamtor5
3.40114e-20	0.0988349	0.053	0.01	1.05622e-15	mm10-Zbtb5
3.43856e-20	-0.228984	0.154	0.246	1.06784e-15	mm10-Gsk3b
3.48298e-20	-0.224757	0.268	0.354	1.08164e-15	mm10-Tctex1d2
3.50285e-20	0.149119	0.185	0.095	1.08781e-15	mm10-Nod2
3.56587e-20	-0.261694	0.185	0.276	1.10738e-15	mm10-Dot1l
3.60366e-20	-0.212497	0.222	0.305	1.11912e-15	mm10-Nptn
3.70467e-20	0.0829077	0.042	0.005	1.15048e-15	mm10-Alpk1
3.76974e-20	-0.200205	0.055	0.128	1.17069e-15	mm10-Per2
3.86496e-20	-0.215734	0.138	0.227	1.20026e-15	mm10-Ell
3.91364e-20	-0.191397	0.134	0.224	1.21538e-15	mm10-Higd2a
3.97395e-20	-0.129164	0.026	0.086	1.23411e-15	mm10-Med8
4.085e-20	-0.180241	0.083	0.167	1.2686e-15	mm10-Prkag1
4.78326e-20	-0.226353	0.15	0.247	1.48544e-15	mm10-Edem1
5.12314e-20	-0.2266	0.164	0.261	1.59099e-15	mm10-Stk38
5.31194e-20	-0.118288	0.019	0.076	1.64962e-15	mm10-Nelfb
5.52393e-20	-0.211154	0.109	0.194	1.71546e-15	mm10-Actn4
5.5555e-20	-0.233589	0.205	0.313	1.72526e-15	mm10-Lysmd3
5.69216e-20	0.151438	0.129	0.055	1.7677e-15	mm10-Rpe
5.74857e-20	-0.167842	0.038	0.105	1.78522e-15	mm10-Vps37a
5.84557e-20	-0.126856	0.027	0.085	1.81534e-15	mm10-Gm6169
5.86294e-20	-0.200439	0.063	0.138	1.82073e-15	mm10-Usp2
6.13964e-20	-0.173968	0.049	0.12	1.90666e-15	mm10-Celf1
6.20379e-20	-0.196106	0.764	0.797	1.92659e-15	mm10-Ddx3x
6.34693e-20	-0.111999	0.009	0.054	1.97104e-15	mm10-Gm45716
6.8235e-20	0.0932845	0.055	0.012	2.11904e-15	mm10-Ccnj
7.00457e-20	-0.233275	0.212	0.304	2.17527e-15	mm10-Fuca1
7.1308e-20	0.214893	0.781	0.674	2.21447e-15	mm10-Plekho2
7.29273e-20	-0.203044	0.117	0.203	2.26476e-15	mm10-Tbl1xr1
7.77052e-20	-0.22182	0.215	0.315	2.41314e-15	mm10-Prex1
7.90665e-20	-0.234652	0.208	0.308	2.45541e-15	mm10-Ppp4r2
8.23558e-20	-0.152231	0.055	0.123	2.55756e-15	mm10-Otub1
8.50093e-20	-0.212726	0.29	0.406	2.63996e-15	mm10-Dennd5a
8.61702e-20	-0.136322	0.029	0.088	2.67601e-15	mm10-Stk16
9.11507e-20	-0.216651	0.056	0.129	2.83068e-15	mm10-Ceacam1
9.25576e-20	-0.246532	0.206	0.292	2.87438e-15	mm10-Taok1
9.29493e-20	-0.202667	0.106	0.192	2.88654e-15	mm10-Wdr45b
9.36393e-20	-0.249143	0.341	0.446	2.90797e-15	mm10-Celf2
1.02588e-19	-0.24886	0.27	0.369	3.18587e-15	mm10-Slc27a4
1.04252e-19	-0.210662	0.167	0.266	3.23753e-15	mm10-Rnf10
1.0591e-19	0.195844	0.119	0.049	3.28904e-15	mm10-Rasgef1b
1.08349e-19	-0.170179	0.055	0.13	3.36478e-15	mm10-Ubp1
1.0954e-19	-0.164145	0.072	0.141	3.40178e-15	mm10-Ccdc124
1.1286e-19	0.0796576	0.049	0.009	3.50486e-15	mm10-Trim14
1.14157e-19	-0.226002	0.086	0.164	3.54516e-15	mm10-Foxn3
1.14426e-19	-0.135455	0.02	0.077	3.5535e-15	mm10-Nmt1
1.17361e-19	-0.149595	0.023	0.08	3.64466e-15	mm10-Naa15
1.18828e-19	-0.118082	0.013	0.061	3.6902e-15	mm10-Inf2
1.28393e-19	-0.141098	0.034	0.096	3.98725e-15	mm10-Sdccag3
1.29461e-19	-0.213315	0.107	0.194	4.0204e-15	mm10-Dync1li1
1.38232e-19	-0.2705	0.42	0.516	4.29278e-15	mm10-Zfp263
1.41825e-19	-0.188868	0.063	0.141	4.40438e-15	mm10-Snx14
1.4357e-19	-0.224937	0.073	0.156	4.45857e-15	mm10-Prpf4b
1.44348e-19	0.11071	0.081	0.025	4.48273e-15	mm10-Noc4l
1.49157e-19	-0.20742	0.109	0.202	4.63206e-15	mm10-Flcn
1.56033e-19	0.249109	0.52	0.399	4.84562e-15	mm10-Mapk6
1.58219e-19	-0.197023	0.098	0.183	4.91349e-15	mm10-Def6
1.66971e-19	-0.182496	0.077	0.157	5.18528e-15	mm10-Ctdsp2
1.67326e-19	-0.129603	0.022	0.075	5.19632e-15	mm10-Gspt1
1.72318e-19	-0.152222	0.039	0.1	5.35134e-15	mm10-Cct2
1.78153e-19	-0.155015	0.032	0.097	5.53255e-15	mm10-Mrpl41
1.81059e-19	-0.219118	0.136	0.232	5.62278e-15	mm10-Hspa4
1.91842e-19	-0.156128	0.042	0.107	5.95766e-15	mm10-Brd7
2.05852e-19	-0.154963	0.04	0.105	6.39272e-15	mm10-Polr2f
2.07616e-19	-0.158969	0.04	0.104	6.44751e-15	mm10-Pik3cg
2.08163e-19	-0.134188	0.034	0.096	6.46449e-15	mm10-1110065P20Rik
2.09288e-19	-0.203918	0.135	0.227	6.49944e-15	mm10-Ppp2r5c
2.09446e-19	-0.143406	0.028	0.085	6.50434e-15	mm10-Ube2g1
2.20657e-19	-0.168127	0.059	0.13	6.85251e-15	mm10-Nat9
2.21836e-19	-0.169719	0.081	0.155	6.88913e-15	mm10-Csnk1g2
2.28262e-19	-0.238743	0.114	0.205	7.08866e-15	mm10-Tsc22d2
2.3985e-19	-0.189683	0.085	0.16	7.44855e-15	mm10-5031439G07Rik
2.54707e-19	-0.16608	0.033	0.092	7.90993e-15	mm10-Pura
2.54735e-19	-0.251861	0.419	0.523	7.9108e-15	mm10-Ptgs2os2
2.82834e-19	-0.138092	0.027	0.085	8.7834e-15	mm10-Psmd12
2.84489e-19	-0.191494	0.198	0.297	8.83481e-15	mm10-Snf8
2.94373e-19	-0.243865	0.445	0.522	9.14175e-15	mm10-Braf
2.96512e-19	-0.120594	0.021	0.076	9.20819e-15	mm10-Phf10
3.00497e-19	0.122255	0.127	0.055	9.33193e-15	mm10-Zeb2os
3.18657e-19	0.225913	0.366	0.249	9.89588e-15	mm10-Hk3
3.21159e-19	-0.239795	0.141	0.227	9.97358e-15	mm10-Tubb4b
3.24944e-19	-0.186229	0.074	0.157	1.00911e-14	mm10-Zranb1
3.26581e-19	-0.174765	0.05	0.121	1.0142e-14	mm10-Ckap4
3.3862e-19	-0.156456	0.055	0.124	1.05159e-14	mm10-Brap
3.4161e-19	-0.227996	0.085	0.168	1.06087e-14	mm10-Krit1
3.52856e-19	-0.20367	0.19	0.278	1.09579e-14	mm10-Cox7a2l
3.5323e-19	-0.227266	0.106	0.191	1.09696e-14	mm10-Snapc1
3.65925e-19	-0.230632	0.13	0.218	1.13638e-14	mm10-Hsp90b1
4.15647e-19	-0.255865	0.132	0.225	1.29079e-14	mm10-Higd1a
4.16097e-19	-0.181983	0.971	0.98	1.29219e-14	mm10-Lars2
4.25499e-19	-0.232547	0.272	0.372	1.32139e-14	mm10-Ppp2r5a
4.26579e-19	-0.213134	0.388	0.477	1.32474e-14	mm10-Napa
4.30579e-19	-0.157358	0.064	0.141	1.33716e-14	mm10-2310011J03Rik
4.45633e-19	-0.31253	0.131	0.224	1.38391e-14	mm10-Acsl1
4.49773e-19	-0.248338	0.118	0.204	1.39677e-14	mm10-Agpat4
4.71302e-19	-0.168415	0.056	0.124	1.46363e-14	mm10-Socs4
4.72534e-19	0.173425	0.266	0.161	1.46745e-14	mm10-Hmox2
4.82727e-19	-0.179462	0.107	0.181	1.49911e-14	mm10-Eif3h
4.83286e-19	0.163253	0.148	0.07	1.50085e-14	mm10-Mrps28
4.9107e-19	-0.143487	0.041	0.105	1.52502e-14	mm10-Ndufb5
5.06092e-19	0.159636	0.682	0.557	1.57167e-14	mm10-Il18rap
5.1334e-19	-0.191814	0.145	0.225	1.59418e-14	mm10-Uqcr11
5.14106e-19	-0.156251	0.055	0.125	1.59656e-14	mm10-Mrps24
5.37226e-19	-0.144534	0.028	0.085	1.66836e-14	mm10-Mapk8ip3
5.42175e-19	-0.152098	0.039	0.105	1.68373e-14	mm10-Zrsr2
5.53391e-19	-0.171674	0.073	0.149	1.71856e-14	mm10-Park7
5.65391e-19	-0.214928	0.128	0.215	1.75582e-14	mm10-Rc3h2
6.31879e-19	0.219243	0.332	0.223	1.9623e-14	mm10-Ubr4
6.34056e-19	-0.195975	0.052	0.122	1.96906e-14	mm10-Kdm1a
6.70738e-19	-0.155821	0.046	0.112	2.08298e-14	mm10-Scaf8
7.4148e-19	-0.160459	0.049	0.116	2.30267e-14	mm10-Pias4
7.41851e-19	-0.228773	0.202	0.293	2.30382e-14	mm10-Rbbp6
7.42018e-19	-0.151613	0.03	0.086	2.30434e-14	mm10-Tbc1d10a
7.51462e-19	-0.21121	0.059	0.132	2.33367e-14	mm10-Ahcyl2
7.72043e-19	-0.244854	0.139	0.222	2.39758e-14	mm10-Ncoa3
8.44652e-19	-0.240805	0.293	0.404	2.62307e-14	mm10-Tpst2
8.78348e-19	-0.268292	0.42	0.475	2.72771e-14	mm10-Ripor2
8.83126e-19	0.193753	0.42	0.298	2.74255e-14	mm10-Pilrb1
8.95184e-19	-0.172061	0.106	0.188	2.78e-14	mm10-Psmb2
9.01054e-19	-0.116931	0.024	0.081	2.79822e-14	mm10-Uqcc3
9.6601e-19	-0.143012	0.049	0.116	2.99994e-14	mm10-Yipf3
9.7624e-19	-0.197506	0.102	0.18	3.03171e-14	mm10-Polr2k
9.8807e-19	-0.224071	0.347	0.425	3.06845e-14	mm10-Tm6sf1
1.05485e-18	-0.188719	0.921	0.922	3.27583e-14	mm10-Pkm
1.09683e-18	-0.190196	0.092	0.17	3.4062e-14	mm10-Tuba4a
1.20632e-18	0.0734232	0.86	0.759	3.74624e-14	mm10-Taldo1
1.20783e-18	-0.162206	0.058	0.127	3.75093e-14	mm10-Sap30l
1.23632e-18	-0.180744	0.06	0.128	3.8394e-14	mm10-Eif3c
1.23704e-18	-0.173415	0.087	0.169	3.84162e-14	mm10-1700020I14Rik
1.24202e-18	0.0986227	0.996	0.975	3.85708e-14	mm10-Clec4d
1.3527e-18	-0.223015	0.22	0.31	4.20079e-14	mm10-Sun2
1.35598e-18	-0.196195	0.204	0.293	4.21099e-14	mm10-Bin3
1.44466e-18	-0.164189	0.691	0.61	4.48638e-14	mm10-Ccl6
1.53539e-18	-0.2338	0.216	0.307	4.76815e-14	mm10-Ttc7
1.58202e-18	-0.202081	0.101	0.186	4.91296e-14	mm10-Map1lc3a
1.64012e-18	-0.167465	0.058	0.126	5.09339e-14	mm10-Slc35a5
1.66882e-18	-0.217852	0.285	0.361	5.18253e-14	mm10-Gpi1
1.68893e-18	-0.180397	0.052	0.123	5.24496e-14	mm10-Colgalt1
1.69619e-18	-0.191028	0.084	0.161	5.26752e-14	mm10-Prpf39
1.75455e-18	-0.120974	0.019	0.072	5.44874e-14	mm10-Tsn
1.79962e-18	-0.211895	0.098	0.175	5.58871e-14	mm10-Rgs3
1.94895e-18	-0.236449	0.184	0.275	6.05248e-14	mm10-Washc2
1.96404e-18	-0.171	0.078	0.157	6.09931e-14	mm10-Tm9sf2
2.06069e-18	0.181424	0.507	0.381	6.39948e-14	mm10-Dclre1c
2.10176e-18	-0.0905175	0.004	0.041	6.52701e-14	mm10-Cdca7
2.17362e-18	-0.159094	0.043	0.105	6.75019e-14	mm10-Zc3h18
2.29873e-18	-0.250992	0.163	0.257	7.1387e-14	mm10-Git2
2.40394e-18	-0.195367	0.419	0.492	7.46545e-14	mm10-Adprh
2.42905e-18	-0.204712	0.356	0.444	7.54341e-14	mm10-Mgea5
2.43508e-18	-0.139464	0.048	0.115	7.56214e-14	mm10-Cdk2ap1
2.53632e-18	-0.171382	0.084	0.165	7.87656e-14	mm10-Gak
2.56466e-18	-0.202496	0.183	0.278	7.96454e-14	mm10-4933434E20Rik
2.58874e-18	-0.258961	0.222	0.287	8.03933e-14	mm10-Plec
2.59368e-18	-0.17463	0.166	0.239	8.05467e-14	mm10-Rbm42
2.60805e-18	-0.173179	0.064	0.136	8.09929e-14	mm10-Soat2
2.63733e-18	-0.193789	0.135	0.231	8.19023e-14	mm10-Tmem127
2.6476e-18	-0.167313	0.097	0.175	8.22212e-14	mm10-Szrd1
2.68747e-18	-0.208863	0.359	0.443	8.34595e-14	mm10-Wdr1
2.81749e-18	-0.172729	0.049	0.117	8.74973e-14	mm10-Ralbp1
2.99042e-18	-0.193126	0.08	0.159	9.28676e-14	mm10-Exoc5
3.2593e-18	-0.213324	0.291	0.394	1.01218e-13	mm10-Nrd1
3.58452e-18	-0.181241	0.036	0.094	1.11317e-13	mm10-B230208H11Rik
3.64412e-18	-0.309013	0.247	0.355	1.13168e-13	mm10-Dusp6
3.69863e-18	-0.120863	0.012	0.057	1.14861e-13	mm10-Hic1
3.70825e-18	-0.143861	0.028	0.082	1.1516e-13	mm10-Cd81
3.7551e-18	-0.260941	0.417	0.508	1.16615e-13	mm10-Pgk1
3.80832e-18	-0.145016	0.039	0.1	1.18267e-13	mm10-Tsg101
4.02961e-18	0.124162	0.138	0.065	1.2514e-13	mm10-Mctp2
4.09461e-18	-0.209521	0.103	0.189	1.27158e-13	mm10-Scaf11
4.25299e-18	-0.186509	0.094	0.171	1.32077e-13	mm10-Zswim8
4.4701e-18	-0.19487	0.101	0.187	1.38819e-13	mm10-Ppp2r2d
4.51844e-18	-0.153621	0.058	0.129	1.4032e-13	mm10-Gpank1
4.54903e-18	-0.169581	0.1	0.177	1.4127e-13	mm10-Sdhd
4.59869e-18	-0.200605	0.103	0.188	1.42812e-13	mm10-Nsa2
4.6265e-18	-0.199953	0.102	0.181	1.43676e-13	mm10-Fli1
5.08942e-18	-0.193817	0.048	0.111	1.58052e-13	mm10-Crybg3
5.30493e-18	-0.217198	0.139	0.234	1.64745e-13	mm10-Cbl
5.317e-18	0.21516	0.366	0.253	1.65119e-13	mm10-Fam129a
5.43514e-18	0.229221	0.285	0.181	1.68788e-13	mm10-Arid4a
5.45027e-18	-0.193971	0.724	0.77	1.69258e-13	mm10-Diaph1
5.79083e-18	-0.186386	0.391	0.465	1.79834e-13	mm10-Rps27rt
5.83371e-18	-0.138988	0.033	0.089	1.81166e-13	mm10-Rbm6
5.87559e-18	-0.167182	0.062	0.138	1.82466e-13	mm10-Fam120b
5.93241e-18	-0.189827	0.133	0.209	1.84231e-13	mm10-Glud1
6.1495e-18	-0.220771	0.311	0.408	1.90973e-13	mm10-Zswim4
6.44564e-18	-0.211727	0.138	0.229	2.00169e-13	mm10-Foxo3
6.59604e-18	-0.137829	0.031	0.09	2.0484e-13	mm10-Ccdc115
6.86169e-18	-0.211808	0.24	0.33	2.1309e-13	mm10-Eif4a2
6.94721e-18	-0.174635	0.067	0.144	2.15746e-13	mm10-Rassf1
6.94989e-18	-0.212465	0.256	0.351	2.15829e-13	mm10-Ttyh3
7.04202e-18	-0.121944	0.023	0.075	2.1869e-13	mm10-Bub3
7.31935e-18	-0.109215	0.014	0.06	2.27302e-13	mm10-Gtpbp4
7.66321e-18	-0.174208	0.868	0.898	2.37981e-13	mm10-Rps27a
8.06504e-18	-0.176054	0.088	0.167	2.5046e-13	mm10-Elavl1
8.58796e-18	-0.301643	0.231	0.338	2.66699e-13	mm10-Ero1l
8.60341e-18	-0.211216	0.188	0.261	2.67179e-13	mm10-Gm14548
8.65679e-18	-0.161282	0.026	0.081	2.68837e-13	mm10-Uck2
9.10095e-18	-0.136083	0.03	0.086	2.8263e-13	mm10-2410004B18Rik
9.28534e-18	-0.164592	0.062	0.132	2.88356e-13	mm10-Ikbkap
9.70078e-18	-0.171431	0.066	0.138	3.01258e-13	mm10-Ubtf
9.96651e-18	-0.142092	0.033	0.091	3.0951e-13	mm10-Mtch2
1.00044e-17	-0.158114	0.046	0.108	3.10685e-13	mm10-Bola2
1.00232e-17	-0.177052	0.109	0.19	3.11271e-13	mm10-Kdm5c
1.07084e-17	-0.243992	0.142	0.236	3.32551e-13	mm10-Gde1
1.08171e-17	-0.108281	0.019	0.07	3.35924e-13	mm10-Parl
1.10547e-17	-0.180192	0.058	0.127	3.43304e-13	mm10-Srebf2
1.12397e-17	-0.189851	0.094	0.174	3.49048e-13	mm10-Acsl5
1.13243e-17	-0.146704	0.05	0.115	3.51677e-13	mm10-Lemd2
1.16936e-17	-0.181059	0.09	0.174	3.63145e-13	mm10-Kmt5b
1.23395e-17	-0.229112	0.401	0.475	3.83204e-13	mm10-Cox6c
1.2391e-17	-0.136748	0.871	0.878	3.84803e-13	mm10-Sem1
1.25622e-17	-0.244326	0.098	0.182	3.90119e-13	mm10-P4ha1
1.33259e-17	0.159244	0.196	0.108	4.13837e-13	mm10-Dnajc13
1.35139e-17	-0.196873	0.166	0.254	4.19673e-13	mm10-Capns1
1.35223e-17	-0.192095	0.061	0.126	4.19935e-13	mm10-Gtf2h1
1.3633e-17	-0.0869642	0.011	0.049	4.23371e-13	mm10-Pygo2
1.38522e-17	0.136655	0.544	0.421	4.30179e-13	mm10-Unc93b1
1.39259e-17	-0.207633	0.138	0.221	4.32469e-13	mm10-Sptan1
1.43341e-17	-0.128328	0.954	0.934	4.45144e-13	mm10-Trem1
1.44768e-17	0.208613	0.643	0.524	4.49578e-13	mm10-Gch1
1.46116e-17	-0.367144	0.055	0.121	4.53764e-13	mm10-Nr4a2
1.47899e-17	0.128194	0.151	0.075	4.59299e-13	mm10-Dcun1d1
1.55353e-17	-0.207274	0.591	0.697	4.82449e-13	mm10-Ankrd33b
1.57756e-17	-0.105187	0.012	0.056	4.8991e-13	mm10-Lyl1
1.6059e-17	-0.164442	0.074	0.15	4.98714e-13	mm10-Rad21
1.73183e-17	-0.191417	0.107	0.187	5.37821e-13	mm10-Tardbp
1.73746e-17	-0.201839	0.228	0.315	5.39567e-13	mm10-Snrpc
1.73793e-17	-0.121474	0.023	0.074	5.39715e-13	mm10-Sec31a
1.81287e-17	-0.155337	0.056	0.126	5.62988e-13	mm10-Cdc73
1.83868e-17	-0.127017	0.034	0.093	5.71001e-13	mm10-Naxd
1.8965e-17	-0.201151	0.123	0.207	5.88958e-13	mm10-Hipk1
1.9436e-17	-0.154898	0.072	0.143	6.03586e-13	mm10-Ndufs7
1.95944e-17	-0.157822	0.034	0.092	6.08506e-13	mm10-Gatsl3
2.0053e-17	-0.209509	0.598	0.646	6.22746e-13	mm10-Antxr2
2.26024e-17	-0.203726	0.341	0.427	7.01918e-13	mm10-Crk
2.28002e-17	-0.163202	0.056	0.124	7.08059e-13	mm10-Ccnt2
2.29565e-17	-0.137879	0.041	0.104	7.12914e-13	mm10-Exoc3
2.35381e-17	-0.21229	0.506	0.613	7.30975e-13	mm10-Iqsec1
2.44773e-17	-0.187303	0.065	0.138	7.60144e-13	mm10-Pbrm1
2.49478e-17	-0.232639	0.254	0.351	7.74755e-13	mm10-Lrrfip2
2.51696e-17	-0.175497	0.088	0.158	7.81642e-13	mm10-Gm5617
2.54176e-17	-0.16419	0.061	0.125	7.89342e-13	mm10-Krt14
2.60378e-17	-0.18159	0.062	0.131	8.08603e-13	mm10-Sec63
2.6792e-17	-0.145047	0.712	0.71	8.32027e-13	mm10-Arhgdib
2.75563e-17	-0.122073	0.029	0.084	8.55762e-13	mm10-Bloc1s4
2.75973e-17	0.115979	0.035	0.005	8.57033e-13	mm10-Nrg1
3.07602e-17	-0.207864	0.582	0.668	9.55257e-13	mm10-Sde2
3.10069e-17	0.165153	0.089	0.034	9.62919e-13	mm10-Filip1l
3.10543e-17	0.168371	0.784	0.68	9.64392e-13	mm10-Il1rap
3.11872e-17	-0.211014	0.139	0.221	9.68519e-13	mm10-Ikzf1
3.13826e-17	-0.174974	0.069	0.143	9.74587e-13	mm10-Ppp2r2a
3.14376e-17	-0.167166	0.079	0.154	9.76294e-13	mm10-Cic
3.23031e-17	-0.252068	0.442	0.497	1.00317e-12	mm10-Brd2
3.36501e-17	-0.145813	0.029	0.081	1.045e-12	mm10-Msmo1
3.38286e-17	-0.203177	0.649	0.706	1.05055e-12	mm10-Hif1a
3.50495e-17	-0.213619	0.613	0.666	1.08846e-12	mm10-Selenon
3.65777e-17	-0.272373	0.235	0.321	1.13592e-12	mm10-Esd
3.68357e-17	-0.101749	0.014	0.06	1.14393e-12	mm10-Mrpl51
3.76626e-17	-0.212883	0.078	0.149	1.16961e-12	mm10-Pdpn
3.82875e-17	-0.185315	0.091	0.164	1.18902e-12	mm10-Nbeal2
3.82907e-17	-0.113602	0.016	0.061	1.18912e-12	mm10-Zfp445
3.87821e-17	-0.257746	0.143	0.219	1.20438e-12	mm10-Cpne2
3.88518e-17	-0.14837	0.036	0.097	1.20654e-12	mm10-Sema6b
3.93356e-17	-0.189376	0.461	0.495	1.22157e-12	mm10-Glipr2
4.01761e-17	0.179191	0.207	0.12	1.24767e-12	mm10-Tbkbp1
4.06066e-17	-0.0991652	0.017	0.064	1.26104e-12	mm10-Smim12
4.13584e-17	-0.239117	0.114	0.198	1.28438e-12	mm10-Atrx
4.24759e-17	-0.158988	0.072	0.141	1.31909e-12	mm10-Sec22b
4.3343e-17	-0.109399	0.02	0.068	1.34602e-12	mm10-Tor1a
4.34311e-17	-0.217679	0.129	0.214	1.34875e-12	mm10-Mga
4.3596e-17	-0.173447	0.106	0.181	1.35388e-12	mm10-Mff
4.39463e-17	-0.25045	0.156	0.243	1.36475e-12	mm10-Atp6v1c1
4.40415e-17	-0.127992	0.022	0.072	1.36771e-12	mm10-Fbxw7
4.44059e-17	-0.106058	0.016	0.063	1.37903e-12	mm10-Zbtb42
4.47296e-17	-0.160924	0.079	0.153	1.38908e-12	mm10-Dnajc14
4.69971e-17	-0.112591	0.01	0.051	1.4595e-12	mm10-Mphosph10
4.82325e-17	-0.129727	0.032	0.087	1.49786e-12	mm10-Dcaf13
4.86767e-17	0.193755	0.238	0.144	1.51166e-12	mm10-B4galt3
5.10232e-17	-0.168886	0.107	0.176	1.58453e-12	mm10-1110008P14Rik
5.18991e-17	-0.210438	0.235	0.314	1.61173e-12	mm10-Rasgrp4
5.20894e-17	-0.141373	0.033	0.089	1.61764e-12	mm10-Atp2a3
5.25382e-17	-0.137666	0.033	0.09	1.63157e-12	mm10-Tial1
5.32029e-17	-0.140297	0.045	0.105	1.65222e-12	mm10-Clptm1
5.40985e-17	-0.208499	0.182	0.277	1.68003e-12	mm10-Rbm7
5.46779e-17	0.132395	0.051	0.012	1.69802e-12	mm10-Slamf7
5.48371e-17	-0.193032	0.26	0.335	1.70297e-12	mm10-Ergic2
5.65806e-17	-0.0929229	0.007	0.044	1.75711e-12	mm10-Fyttd1
5.91303e-17	-0.10088	0.016	0.06	1.83629e-12	mm10-Eif3i
5.97202e-17	-0.217183	0.25	0.347	1.85461e-12	mm10-Rbm5
5.98177e-17	-0.196683	0.157	0.247	1.85764e-12	mm10-Fgfr1op2
6.42883e-17	-0.132587	0.043	0.105	1.99647e-12	mm10-Dnajb11
6.64805e-17	-0.172487	0.089	0.169	2.06455e-12	mm10-Rnf20
7.20167e-17	-0.173443	0.051	0.116	2.23648e-12	mm10-Kif1b
7.42272e-17	0.138663	0.091	0.035	2.30513e-12	mm10-Hibadh
7.54857e-17	-0.187568	0.138	0.213	2.34421e-12	mm10-Hnrnpul2
7.62641e-17	-0.193972	0.223	0.292	2.36838e-12	mm10-Ip6k1
7.85361e-17	-0.196751	0.078	0.152	2.43894e-12	mm10-Sltm
7.90636e-17	-0.184497	0.09	0.167	2.45532e-12	mm10-Usp15
7.95847e-17	-0.118792	0.025	0.077	2.4715e-12	mm10-Bcas2
7.98128e-17	-0.172501	0.073	0.144	2.47859e-12	mm10-Map3k14
8.44163e-17	-0.161076	0.102	0.177	2.62155e-12	mm10-Cib1
8.91562e-17	0.0402867	0.022	0.001	2.76874e-12	mm10-Mrc1
8.92573e-17	-0.0923532	0.013	0.058	2.77188e-12	mm10-Tmem11
9.14266e-17	-0.108728	0.018	0.064	2.83925e-12	mm10-Fbl
9.45326e-17	-0.125772	0.031	0.086	2.93571e-12	mm10-Anapc16
9.64781e-17	-0.085564	0.008	0.047	2.99613e-12	mm10-Tbcc
9.65096e-17	-0.139863	0.029	0.083	2.99711e-12	mm10-Pom121
9.70709e-17	-0.144466	0.028	0.082	3.01454e-12	mm10-Nfic
9.74436e-17	-0.156388	0.086	0.158	3.02611e-12	mm10-Sdhb
9.75431e-17	-0.152703	0.048	0.099	3.0292e-12	mm10-Rhoc
9.93192e-17	-0.211811	0.456	0.542	3.08436e-12	mm10-Ptpn12
9.97177e-17	-0.202148	0.106	0.181	3.09673e-12	mm10-Gse1
1.03482e-16	-0.202518	0.367	0.487	3.21363e-12	mm10-Dedd2
1.03544e-16	-0.118437	0.012	0.054	3.21556e-12	mm10-Gnl3
1.05669e-16	-0.188433	0.142	0.218	3.28154e-12	mm10-Dyrk1a
1.07772e-16	-0.188675	0.105	0.177	3.34685e-12	mm10-Srsf1
1.0991e-16	-0.167835	0.059	0.125	3.41327e-12	mm10-Tuba1a
1.12414e-16	0.131247	0.112	0.048	3.49101e-12	mm10-Fyco1
1.14615e-16	0.0929905	0.085	0.031	3.55937e-12	mm10-Arhgef12
1.20137e-16	-0.169629	0.111	0.181	3.73086e-12	mm10-Cope
1.20842e-16	-0.191341	0.111	0.191	3.75274e-12	mm10-Vezf1
1.30715e-16	0.20209	0.248	0.153	4.05935e-12	mm10-Foxp1
1.31411e-16	-0.122078	0.032	0.084	4.08096e-12	mm10-Cops8
1.35744e-16	0.0727229	0.048	0.01	4.21552e-12	mm10-Bco2
1.42936e-16	-0.172176	0.101	0.174	4.43889e-12	mm10-Grcc10
1.53893e-16	0.167624	0.254	0.158	4.77913e-12	mm10-Sh3bp2
1.55181e-16	-0.144245	0.033	0.088	4.81915e-12	mm10-Rbm26
1.57072e-16	0.157425	0.402	0.288	4.87787e-12	mm10-Mvp
1.58003e-16	-0.178746	0.176	0.249	4.9068e-12	mm10-Syap1
1.60643e-16	-0.112732	0.02	0.07	4.98878e-12	mm10-Slc38a10
1.62161e-16	-0.119087	0.022	0.073	5.03591e-12	mm10-Gpn3
1.66023e-16	-0.134766	0.046	0.104	5.15584e-12	mm10-Usp50
1.66068e-16	-0.161992	0.05	0.115	5.15725e-12	mm10-Tm2d2
1.66223e-16	-0.132891	0.038	0.098	5.16204e-12	mm10-Ipo7
1.66743e-16	-0.162339	0.073	0.144	5.1782e-12	mm10-Mfap1a
1.71803e-16	-0.189508	0.419	0.496	5.33533e-12	mm10-Gpbp1
1.738e-16	-0.229888	0.437	0.501	5.39737e-12	mm10-Sema4a
1.77193e-16	0.129384	0.068	0.021	5.50273e-12	mm10-Ffar2
1.83459e-16	-0.113727	0.025	0.077	5.69733e-12	mm10-Spryd3
1.85498e-16	-0.194985	0.115	0.196	5.76065e-12	mm10-Tnrc6a
[truncated: 13,546 more rows]

## Sheet: cluster_2_vs_cluster_5
p_val	avg_logFC	pct.1	pct.2	p_val_adj	gene
9.16151e-235	-0.221444	0.235	0.675	2.84511e-230	mm10-Safb2
3.20089e-234	-0.15795	0.28	0.707	9.94038e-230	mm10-Clk4
2.58728e-227	-0.0678379	0.285	0.639	8.03479e-223	mm10-Golph3
2.16943e-221	-0.0406736	0.262	0.601	6.73718e-217	mm10-Ep300
6.5341e-220	-0.0976789	0.292	0.663	2.02917e-215	mm10-Vapa
6.51343e-219	-0.0440413	0.314	0.646	2.02275e-214	mm10-Atp5f1
3.07803e-218	-0.0857384	0.256	0.609	9.55882e-214	mm10-Ttyh3
1.15231e-217	-0.147078	0.317	0.71	3.57851e-213	mm10-Sf1
1.28763e-216	-0.170944	0.224	0.627	3.99874e-212	mm10-Pnisr
5.27565e-216	-0.104326	0.244	0.61	1.63835e-211	mm10-Tab2
7.47171e-216	-0.0550264	0.241	0.581	2.32034e-211	mm10-Yme1l1
2.58703e-215	-0.104024	0.285	0.651	8.03402e-211	mm10-Ccni
2.05282e-214	-0.0995662	0.226	0.579	6.37504e-210	mm10-Ythdf3
3.19271e-214	-0.164625	0.177	0.548	9.91497e-210	mm10-Fbrs
5.00052e-214	-0.1541	0.241	0.635	1.55291e-209	mm10-Brd4
3.30929e-213	0.0602145	0.378	0.653	1.0277e-208	mm10-Fis1
7.19475e-213	-0.11802	0.268	0.646	2.23433e-208	mm10-Morf4l2
1.05331e-212	-0.0463985	0.271	0.594	3.27106e-208	mm10-Atp5h
1.64629e-212	-0.0731752	0.29	0.655	5.11255e-208	mm10-Dennd5a
4.28692e-211	-0.0181064	0.295	0.629	1.3313e-206	mm10-Xiap
5.21198e-211	-0.0316238	0.294	0.618	1.61858e-206	mm10-Nckap1l
2.10608e-210	-0.0202354	0.405	0.748	6.54043e-206	mm10-Rab1a
2.23009e-210	-0.138802	0.22	0.593	6.92553e-206	mm10-Sun2
4.26784e-210	0.0550337	0.233	0.476	1.32538e-205	mm10-Selenot
4.9929e-210	-0.0149515	0.323	0.651	1.55055e-205	mm10-Timm10b
5.0477e-210	-0.226137	0.259	0.687	1.56756e-205	mm10-Ccnt1
1.51301e-209	-0.0882478	0.372	0.75	4.69866e-205	mm10-Cd37
1.91391e-209	-0.0927344	0.258	0.608	5.94364e-205	mm10-Sar1a
2.51613e-209	-0.102562	0.276	0.645	7.81386e-205	mm10-Adipor2
7.6344e-209	-0.0683673	0.261	0.617	2.37086e-204	mm10-Synj1
9.50776e-209	-0.228581	0.214	0.63	2.95264e-204	mm10-Mef2d
6.03746e-208	0.0193196	0.373	0.691	1.87493e-203	mm10-Tmbim4
7.29299e-208	-0.194677	0.238	0.644	2.26484e-203	mm10-Qk
2.38675e-207	-0.0845501	0.243	0.586	7.41205e-203	mm10-Hnrnpm
3.08599e-207	-0.0487023	0.265	0.589	9.58353e-203	mm10-R3hdm2
6.04493e-207	-0.0992362	0.185	0.51	1.87725e-202	mm10-Zfp207
1.78695e-205	-0.0901997	0.406	0.779	5.54936e-201	mm10-Ccnl2
2.15624e-205	-0.0922099	0.291	0.658	6.69621e-201	mm10-Mthfsl
4.29854e-205	-0.0333342	0.214	0.523	1.33491e-200	mm10-Btbd9
1.29275e-204	-0.0601419	0.204	0.506	4.01462e-200	mm10-Bin3
8.67925e-204	-0.0950682	0.24	0.583	2.69534e-199	mm10-Rab11b
1.7417e-203	-0.0409144	0.316	0.652	5.40885e-199	mm10-Ptpn2
1.88178e-203	-0.120877	0.266	0.634	5.84387e-199	mm10-Syf2
5.2623e-203	0.0187199	0.206	0.454	1.63421e-198	mm10-Psen1
7.27507e-203	-0.110488	0.193	0.544	2.25927e-198	mm10-N4bp2l2
1.00834e-202	-0.0645699	0.285	0.644	3.1314e-198	mm10-Nop53
1.02238e-202	-0.0791804	0.33	0.688	3.17501e-198	mm10-Smndc1
1.62811e-202	-0.0299658	0.369	0.708	5.05609e-198	mm10-Rtf2
1.96971e-202	-0.133439	0.234	0.6	6.11694e-198	mm10-Med13l
2.48699e-202	-0.174157	0.198	0.576	7.72335e-198	mm10-Senp2
2.71949e-202	-0.0618861	0.243	0.575	8.44536e-198	mm10-Gm14286
3.23788e-202	-0.0996925	0.26	0.606	1.00552e-197	mm10-Ergic2
5.96335e-202	-0.0653387	0.222	0.534	1.85192e-197	mm10-Nptn
1.69982e-201	-0.214972	0.177	0.566	5.2788e-197	mm10-Srsf11
1.72734e-201	-0.0793211	0.215	0.548	5.36426e-197	mm10-Tfe3
1.83111e-201	-0.112263	0.28	0.638	5.68651e-197	mm10-Trir
2.1233e-201	-0.118616	0.3	0.67	6.59391e-197	mm10-Dnm2
3.57592e-201	-0.0278715	0.342	0.665	1.1105e-196	mm10-Rtn3
4.58723e-201	-0.107538	0.206	0.542	1.42456e-196	mm10-Snrnp70
6.79723e-201	-0.0211212	0.254	0.551	2.11088e-196	mm10-Ypel5
6.93837e-201	0.0226566	0.302	0.593	2.15471e-196	mm10-Elmo1
1.86114e-200	-0.132979	0.315	0.705	5.77976e-196	mm10-Fndc3b
2.29038e-200	-0.120421	0.243	0.601	7.11277e-196	mm10-Ywhae
2.46333e-200	-0.0373101	0.315	0.65	7.64988e-196	mm10-Zdhhc18
2.90935e-200	-0.0853756	0.356	0.727	9.03498e-196	mm10-Mgea5
3.36885e-200	0.0339592	0.266	0.53	1.0462e-195	mm10-Rnf167
3.53603e-200	-0.0181182	0.171	0.43	1.09811e-195	mm10-Mtmr3
4.04861e-200	-0.0246525	0.386	0.719	1.2573e-195	mm10-Ppp4r3b
4.55485e-200	-0.0960552	0.373	0.746	1.41451e-195	mm10-Rela
8.31879e-200	-0.0785468	0.245	0.588	2.5834e-195	mm10-Cul3
1.23418e-199	-0.0372293	0.256	0.561	3.83276e-195	mm10-Sec24b
2.24464e-199	-0.263259	0.204	0.623	6.97073e-195	mm10-Midn
2.2731e-199	-0.14499	0.326	0.723	7.05913e-195	mm10-Rasip1
2.80937e-199	-0.0501198	0.259	0.582	8.7245e-195	mm10-Vps26a
2.97494e-199	-0.0211339	0.257	0.588	9.23868e-195	mm10-Ddx24
3.97825e-199	-0.0967056	0.292	0.655	1.23544e-194	mm10-Cfap43
4.41915e-199	-0.0722453	0.197	0.51	1.37237e-194	mm10-Wwp2
1.56101e-198	-0.0480794	0.185	0.487	4.84773e-194	mm10-Dennd4b
1.62503e-198	-0.0527096	0.228	0.528	5.04653e-194	mm10-Snrpc
1.92194e-198	-0.0860539	0.183	0.501	5.96859e-194	mm10-4933434E20Rik
3.5011e-198	-0.063345	0.202	0.506	1.08727e-193	mm10-Map4k2
3.80104e-198	-0.0653155	0.248	0.568	1.18041e-193	mm10-Wbp2
4.0225e-198	-0.00740027	0.243	0.541	1.24919e-193	mm10-Srpr
5.05594e-198	-0.0449439	0.28	0.619	1.57012e-193	mm10-Ubap1
5.77789e-198	-0.0859374	0.256	0.592	1.79432e-193	mm10-Atp5b
1.56779e-197	-0.0772362	0.176	0.487	4.86876e-193	mm10-Ankhd1
2.5485e-197	-0.050984	0.27	0.575	7.91437e-193	mm10-Atp5j2
2.72607e-197	-0.15823	0.321	0.722	8.46582e-193	mm10-Wdr26
3.80135e-197	-0.0580796	0.21	0.517	1.18051e-192	mm10-Wbp11
4.34629e-197	-0.0394028	0.181	0.461	1.34974e-192	mm10-Pnrc2
5.78312e-197	-0.0474939	0.246	0.546	1.79595e-192	mm10-Becn1
8.09945e-197	0.0353506	0.443	0.733	2.51529e-192	mm10-Tma7
9.01725e-197	-0.00113876	0.249	0.518	2.80031e-192	mm10-Sptlc2
1.01413e-196	-0.104877	0.341	0.707	3.14939e-192	mm10-Crk
1.73133e-196	-0.0251433	0.186	0.458	5.37664e-192	mm10-Arf3
1.75829e-196	-0.0348257	0.205	0.48	5.46037e-192	mm10-Aes
2.88597e-196	-0.1423	0.332	0.717	8.96237e-192	mm10-Csnk1a1
5.20713e-196	-0.111947	0.198	0.529	1.61707e-191	mm10-Taf10
7.17974e-196	-0.189355	0.189	0.572	2.22967e-191	mm10-Usp16
9.40869e-196	-0.0714153	0.295	0.637	2.92187e-191	mm10-Srrm1
9.79609e-196	0.0411134	0.384	0.685	3.04218e-191	mm10-Trip12
1.20348e-195	-0.0889524	0.189	0.52	3.7374e-191	mm10-Map3k5
2.01699e-195	-0.0866475	0.208	0.535	6.26375e-191	mm10-Ppp4r2
3.80341e-195	-0.0166281	0.281	0.578	1.18115e-190	mm10-Gabarapl2
3.95716e-195	-0.0868769	0.277	0.628	1.2289e-190	mm10-Mob1a
4.56738e-195	-0.110069	0.278	0.634	1.4184e-190	mm10-Rpl7a
7.12204e-195	-0.235616	0.287	0.71	2.21175e-190	mm10-Sfpq
7.43825e-195	0.0443371	0.298	0.553	2.30995e-190	mm10-Sdf4
1.08269e-194	-0.0901495	0.198	0.512	3.3623e-190	mm10-Tmem59
1.18183e-194	-0.00354362	0.357	0.674	3.67017e-190	mm10-Fes
1.2098e-194	-0.0604719	0.361	0.716	3.75703e-190	mm10-Pstpip1
1.34303e-194	-0.0437303	0.367	0.722	4.17078e-190	mm10-Apobr
1.4155e-194	-0.0778729	0.359	0.71	4.39582e-190	mm10-Wdr1
1.52666e-194	-0.0976152	0.247	0.59	4.74106e-190	mm10-Rap1a
2.74032e-194	0.0366057	0.202	0.426	8.51006e-190	mm10-Rnaset2a
2.83994e-194	-0.303546	0.227	0.659	8.81943e-190	mm10-Hexim1
3.2241e-194	-0.132422	0.23	0.587	1.00124e-189	mm10-5031425E22Rik
3.28527e-194	-0.141285	0.157	0.492	1.02024e-189	mm10-Surf4
3.92965e-194	-0.0679	0.19	0.489	1.22035e-189	mm10-Use1
3.99032e-194	-0.0452704	0.336	0.683	1.23919e-189	mm10-Wsb2
4.63052e-194	-0.0209247	0.192	0.455	1.43801e-189	mm10-Nr1h2
5.26929e-194	-0.0630936	0.342	0.677	1.63638e-189	mm10-Ndufa13
5.37234e-194	-0.0636321	0.232	0.575	1.66838e-189	mm10-Lrrc8d
5.80671e-194	-0.0197558	0.207	0.472	1.80327e-189	mm10-Psmb7
7.09841e-194	-0.154595	0.375	0.766	2.20441e-189	mm10-Scand1
1.04634e-193	-0.0248609	0.37	0.689	3.24941e-189	mm10-Ube2l3
1.3947e-193	-0.091427	0.191	0.505	4.33125e-189	mm10-Samd4b
1.59213e-193	-0.202371	0.38	0.788	4.94436e-189	mm10-Eef2
1.66448e-193	-0.229601	0.247	0.652	5.16904e-189	mm10-Hnrnpa0
1.87114e-193	-0.069288	0.261	0.608	5.81082e-189	mm10-Trpv2
2.31081e-193	-0.0309521	0.39	0.727	7.17623e-189	mm10-Tox4
2.6065e-193	-0.0770893	0.276	0.602	8.0945e-189	mm10-Atp6ap1
4.13733e-193	0.00514681	0.477	0.787	1.28485e-188	mm10-Cox5b
6.21434e-193	-0.151905	0.262	0.65	1.92986e-188	mm10-Tra2b
9.92177e-193	-0.153013	0.198	0.551	3.0812e-188	mm10-Bzw1
1.09024e-192	-0.00583579	0.217	0.496	3.38575e-188	mm10-Rchy1
1.21801e-192	-0.0864262	0.193	0.511	3.78252e-188	mm10-Gmip
1.90341e-192	-0.0304867	0.248	0.559	5.91103e-188	mm10-Kansl1l
2.09217e-192	-0.0943515	0.264	0.597	6.49725e-188	mm10-Ppp4c
2.16632e-192	-0.0372192	0.236	0.54	6.7275e-188	mm10-Chp1
3.71239e-192	-0.0729657	0.155	0.442	1.15288e-187	mm10-1810013L24Rik
3.76791e-192	-0.0825425	0.399	0.75	1.17013e-187	mm10-Zfand3
5.44934e-192	0.0296116	0.289	0.541	1.69229e-187	mm10-Psmb4
6.65293e-192	0.0108623	0.391	0.69	2.06607e-187	mm10-Rps27rt
8.93109e-192	-0.0977824	0.345	0.728	2.77355e-187	mm10-Trps1
1.39637e-191	-0.10272	0.285	0.649	4.33642e-187	mm10-Arl5b
1.6499e-191	0.0251102	0.215	0.462	5.12375e-187	mm10-Lsm14a
2.09825e-191	-0.124712	0.303	0.674	6.51613e-187	mm10-Tcf25
3.33813e-191	-0.0558796	0.374	0.736	1.03666e-186	mm10-Fnip1
4.23757e-191	0.137048	0.362	0.599	1.31598e-186	mm10-AC139671.1
4.60604e-191	0.0151843	0.354	0.65	1.4304e-186	mm10-Max
5.40634e-191	-0.173831	0.221	0.596	1.67894e-186	mm10-Rab14
8.04083e-191	-0.0227055	0.198	0.457	2.49708e-186	mm10-Snf8
8.11649e-191	-0.127734	0.173	0.506	2.52058e-186	mm10-Hnrnpdl
9.94086e-191	-0.0570461	0.19	0.481	3.08713e-186	mm10-Cox7a2l
1.02701e-190	-0.156161	0.419	0.812	3.18938e-186	mm10-Gpbp1
1.40746e-190	-0.0553208	0.268	0.591	4.37086e-186	mm10-Tctex1d2
1.8388e-190	-0.13072	0.262	0.629	5.71039e-186	mm10-Mtmr6
2.22462e-190	-0.129723	0.274	0.64	6.90855e-186	mm10-Ybx1
3.76212e-190	0.0706158	0.279	0.508	1.16833e-185	mm10-Pdlim2
4.18866e-190	-0.144887	0.191	0.544	1.30079e-185	mm10-Cdk12
6.64258e-190	-0.0638496	0.352	0.703	2.06285e-185	mm10-Lnpep
8.34857e-190	-0.0212941	0.339	0.667	2.59265e-185	mm10-Arfgef1
8.8449e-190	-0.0705807	0.252	0.557	2.74678e-185	mm10-Ndufa1
1.01368e-189	-0.0974321	0.284	0.631	3.14798e-185	mm10-Mob4
1.04638e-189	0.0908634	0.301	0.538	3.24953e-185	mm10-Kat6a
1.1662e-189	-0.0889007	0.243	0.573	3.62164e-185	mm10-Smap2
1.26647e-189	-0.0769342	0.165	0.456	3.93303e-185	mm10-Lman2
1.30858e-189	-0.10144	0.21	0.563	4.06379e-185	mm10-Nsrp1
1.33387e-189	-0.0873042	0.318	0.659	4.14234e-185	mm10-Nedd8
1.3378e-189	-0.00280249	0.272	0.551	4.15453e-185	mm10-Babam2
1.39124e-189	-0.10448	0.364	0.727	4.32051e-185	mm10-Rlim
1.50444e-189	-0.126658	0.303	0.683	4.67204e-185	mm10-Reep3
2.26008e-189	0.00839661	0.23	0.476	7.01869e-185	mm10-Erp29
2.30642e-189	-0.0852669	0.154	0.442	7.16258e-185	mm10-Mrfap1
2.35852e-189	-0.0296661	0.282	0.589	7.32439e-185	mm10-Spop
2.55574e-189	-0.0264937	0.33	0.676	7.93684e-185	mm10-Atp6v1d
2.62606e-189	0.0451811	0.28	0.535	8.15522e-185	mm10-Flii
3.76981e-189	-0.0964378	0.28	0.631	1.17072e-184	mm10-Serinc1
4.26711e-189	-0.125305	0.23	0.589	1.32515e-184	mm10-Adam17
4.41689e-189	-0.0518159	0.239	0.541	1.37167e-184	mm10-BC005624
4.45965e-189	-0.117639	0.185	0.507	1.38494e-184	mm10-Pkn1
5.7611e-189	-0.0748956	0.235	0.546	1.78911e-184	mm10-Rasgrp4
6.21242e-189	-0.0825636	0.235	0.556	1.92927e-184	mm10-Rps17
1.17669e-188	-0.186048	0.366	0.772	3.6542e-184	mm10-Hnrnpa3
2.1772e-188	-0.0894282	0.239	0.57	6.7613e-184	mm10-Paip2
2.29292e-188	-0.075738	0.285	0.623	7.12067e-184	mm10-Leprotl1
2.34036e-188	-0.179237	0.318	0.72	7.26798e-184	mm10-Prkcd
2.57006e-188	-0.189854	0.254	0.645	7.98133e-184	mm10-Purb
2.87479e-188	-0.167827	0.206	0.572	8.92765e-184	mm10-Fam104a
2.89277e-188	0.197803	0.412	0.623	8.98351e-184	mm10-Tap2
2.99316e-188	0.0721213	0.385	0.656	9.29526e-184	mm10-Psma3
3.80514e-188	-0.0693246	0.336	0.687	1.18169e-183	mm10-Optn
4.77465e-188	-0.127968	0.319	0.701	1.48277e-183	mm10-Cln3
4.96201e-188	0.0724292	0.401	0.687	1.54095e-183	mm10-1110008F13Rik
5.58014e-188	-0.103011	0.18	0.487	1.73291e-183	mm10-Hnrnpul1
8.36559e-188	-0.223722	0.343	0.763	2.59793e-183	mm10-Baz1a
1.0095e-187	-0.0480666	0.228	0.521	3.13501e-183	mm10-Lamtor1
1.11861e-187	-0.0364063	0.282	0.574	3.47384e-183	mm10-Srp14
1.77287e-187	-0.101156	0.194	0.513	5.50566e-183	mm10-Minos1
1.92598e-187	-0.101306	0.15	0.458	5.98115e-183	mm10-Akt1
3.60347e-187	-0.168973	0.377	0.783	1.11906e-182	mm10-Sh2b2
3.76076e-187	-0.0450916	0.345	0.663	1.1679e-182	mm10-Rab21
5.3249e-187	-0.0554164	0.197	0.499	1.65365e-182	mm10-Uhrf1bp1l
7.28565e-187	-0.163887	0.337	0.734	2.26256e-182	mm10-Prrc2c
7.80014e-187	-0.0403803	0.221	0.515	2.42233e-182	mm10-Fkbp15
8.64855e-187	-0.124499	0.217	0.57	2.68581e-182	mm10-Ubn1
1.01463e-186	-0.0830341	0.404	0.756	3.15094e-182	mm10-Stat6
1.23379e-186	-0.100279	0.216	0.544	3.83153e-182	mm10-Ttc7
1.49846e-186	0.0210614	0.218	0.472	4.65346e-182	mm10-Inpp5a
1.58528e-186	-0.0509981	0.383	0.715	4.92309e-182	mm10-Uqcrh
1.60202e-186	-0.126911	0.348	0.718	4.97508e-182	mm10-Hmgb1
2.35788e-186	-0.0682086	0.327	0.661	7.32241e-182	mm10-Rab11a
2.51127e-186	-0.0859567	0.167	0.468	7.79875e-182	mm10-Sirt2
4.11975e-186	-0.134681	0.304	0.674	1.27939e-181	mm10-Abi1
4.64866e-186	-0.116736	0.26	0.62	1.44364e-181	mm10-Nipbl
5.86589e-186	-0.0155043	0.323	0.627	1.82165e-181	mm10-Otud5
6.31105e-186	-0.125671	0.138	0.448	1.9599e-181	mm10-Vdac2
6.56076e-186	-0.127054	0.179	0.519	2.03744e-181	mm10-Crtc2
7.27554e-186	0.0111017	0.321	0.597	2.25942e-181	mm10-Tmem50a
7.50178e-186	-0.0858459	0.31	0.645	2.32968e-181	mm10-Cript
7.82841e-186	-0.113395	0.191	0.517	2.43111e-181	mm10-Dok3
8.71743e-186	0.0722354	0.345	0.597	2.7072e-181	mm10-Rnf34
9.91494e-186	-0.0571586	0.376	0.707	3.07909e-181	mm10-Psenen
1.16745e-185	-0.111792	0.208	0.534	3.62553e-181	mm10-Ubxn1
1.37561e-185	-0.132572	0.168	0.497	4.27195e-181	mm10-Slc25a20
1.57314e-185	-0.0486234	0.162	0.413	4.88538e-181	mm10-Tomm22
1.60898e-185	-0.0445461	0.355	0.69	4.99668e-181	mm10-Tank
1.75826e-185	-0.00202506	0.362	0.684	5.46027e-181	mm10-Ralgapa1
2.25994e-185	-0.0366792	0.441	0.786	7.01824e-181	mm10-Ppp1r12a
2.60575e-185	-0.0225068	0.383	0.695	8.09215e-181	mm10-Raly
2.68867e-185	-0.101401	0.178	0.486	8.34967e-181	mm10-Eif4h
3.83089e-185	-0.11981	0.388	0.762	1.18968e-180	mm10-Napa
4.01279e-185	-0.0486073	0.167	0.44	1.24617e-180	mm10-Wdfy4
4.6505e-185	-0.0520648	0.228	0.518	1.44421e-180	mm10-Akt2
6.11866e-185	-0.129037	0.336	0.71	1.90015e-180	mm10-Aff4
8.10679e-185	-0.00154111	0.366	0.673	2.51756e-180	mm10-Dusp11
8.1524e-185	-0.155619	0.329	0.716	2.53173e-180	mm10-Fbxo11
9.53258e-185	-0.0545091	0.241	0.553	2.96034e-180	mm10-Ppard
1.24153e-184	0.0253066	0.299	0.582	3.85556e-180	mm10-Pag1
1.28067e-184	-0.0084361	0.165	0.401	3.97713e-180	mm10-Wipf2
1.30281e-184	-0.0156698	0.216	0.486	4.04588e-180	mm10-Ap2b1
1.30413e-184	-0.120303	0.231	0.569	4.04998e-180	mm10-Rpl31
1.40252e-184	0.0736261	0.363	0.625	4.35552e-180	mm10-Gatad2a
1.49353e-184	-0.347206	0.291	0.736	4.63817e-180	mm10-Mknk2
1.49924e-184	-0.252363	0.38	0.801	4.65588e-180	mm10-Pdlim7
1.86907e-184	-0.341784	0.242	0.677	5.80439e-180	mm10-Nufip2
2.02406e-184	-0.00212409	0.489	0.814	6.28572e-180	mm10-AB124611
2.224e-184	0.0178904	0.319	0.59	6.90664e-180	mm10-Gng12
3.0517e-184	-0.257376	0.279	0.7	9.47706e-180	mm10-Ythdc1
3.46618e-184	-0.32215	0.286	0.724	1.07642e-179	mm10-Hnrnpu
3.4936e-184	-0.151406	0.24	0.607	1.08494e-179	mm10-Eif4a2
4.64827e-184	-0.238386	0.229	0.629	1.44352e-179	mm10-Pcbp1
5.08928e-184	-0.150332	0.282	0.666	1.58048e-179	mm10-Tgfbr1
5.44446e-184	-0.0287416	0.217	0.493	1.69078e-179	mm10-Ppp1r12c
7.6896e-184	0.0633303	0.329	0.58	2.388e-179	mm10-Chmp5
1.02793e-183	-0.0644435	0.15	0.428	3.19224e-179	mm10-Poldip3
1.17089e-183	-0.0375133	0.245	0.538	3.6362e-179	mm10-Ankrd13a
1.27867e-183	-0.0629959	0.23	0.558	3.97092e-179	mm10-Ankrd44
1.35591e-183	-0.0688601	0.181	0.456	4.21078e-179	mm10-Edf1
1.67456e-183	-0.118178	0.175	0.506	5.20035e-179	mm10-Tbc1d23
1.71438e-183	-0.0853438	0.173	0.469	5.32402e-179	mm10-Atxn2l
2.08393e-183	-0.152129	0.311	0.691	6.47166e-179	mm10-Zswim4
2.21374e-183	-0.148544	0.297	0.67	6.87476e-179	mm10-Kdm2a
2.42506e-183	-0.0592341	0.239	0.539	7.53101e-179	mm10-Bbip1
2.6509e-183	-0.0702897	0.31	0.647	8.23238e-179	mm10-Smg1
2.77673e-183	-0.0354036	0.159	0.407	8.62315e-179	mm10-Gm49339
2.98823e-183	0.0241405	0.446	0.764	9.27996e-179	mm10-Eloc
3.14559e-183	-0.0889117	0.335	0.686	9.76863e-179	mm10-Tm9sf3
3.17294e-183	-0.0546094	0.408	0.745	9.85357e-179	mm10-Lrp10
3.52637e-183	-0.177725	0.386	0.79	1.09511e-178	mm10-Klf10
3.9257e-183	-0.112191	0.308	0.666	1.21912e-178	mm10-Arhgap45
4.46081e-183	-0.0221943	0.269	0.567	1.38531e-178	mm10-Scarb2
4.81291e-183	-0.1089	0.165	0.475	1.49465e-178	mm10-Ppp6r3
4.82104e-183	-0.0270034	0.162	0.403	1.49717e-178	mm10-Psma2
5.23162e-183	-0.0737034	0.327	0.671	1.62468e-178	mm10-Rheb
5.59626e-183	-0.0199567	0.345	0.648	1.73792e-178	mm10-Vps28
6.45797e-183	0.137604	0.47	0.738	2.00552e-178	mm10-1810037I17Rik
7.80624e-183	-0.0317836	0.366	0.709	2.42423e-178	mm10-Vav1
8.17722e-183	-0.0621154	0.176	0.455	2.53944e-178	mm10-Pias1
9.12816e-183	-0.116567	0.167	0.479	2.83475e-178	mm10-Ube2n
9.3561e-183	-0.103793	0.302	0.666	2.90554e-178	mm10-Bcl10
9.66699e-183	-0.0741821	0.215	0.525	3.00209e-178	mm10-Prex1
1.08138e-182	0.02353	0.346	0.642	3.35823e-178	mm10-Klra2
1.30646e-182	0.069056	0.469	0.75	4.05721e-178	mm10-Sumo1
1.39293e-182	-0.103782	0.352	0.708	4.32573e-178	mm10-Mapre1
1.39788e-182	-0.159336	0.261	0.637	4.34111e-178	mm10-Pgd
1.62358e-182	-0.0724837	0.276	0.594	5.04203e-178	mm10-Ppp1ca
1.62854e-182	-0.103601	0.143	0.434	5.05743e-178	mm10-Prrc2a
2.40207e-182	-0.130923	0.299	0.654	7.45962e-178	mm10-Tmed2
2.7271e-182	-0.124204	0.298	0.651	8.46901e-178	mm10-Ccdc12
2.7819e-182	-0.123606	0.261	0.627	8.63919e-178	mm10-Gm20406
2.94434e-182	-0.199549	0.297	0.696	9.14365e-178	mm10-Ssh2
3.33024e-182	-0.0379573	0.125	0.366	1.03421e-177	mm10-Fbxo38
3.76675e-182	-0.138436	0.268	0.624	1.16976e-177	mm10-Ppp1cb
3.81081e-182	-0.183116	0.426	0.82	1.18345e-177	mm10-Hnrnpk
3.98492e-182	0.0109504	0.356	0.672	1.23752e-177	mm10-Nr3c1
5.07029e-182	-0.0806652	0.447	0.804	1.57458e-177	mm10-Nfkb2
5.57406e-182	-0.0648871	0.405	0.757	1.73102e-177	mm10-Slc2a6
7.01221e-182	-0.18345	0.402	0.802	2.17764e-177	mm10-Pcf11
7.68366e-182	0.0957507	0.365	0.619	2.38616e-177	mm10-Tlr4
8.14744e-182	-0.057985	0.315	0.635	2.53019e-177	mm10-Rnf130
9.13493e-182	-0.101441	0.32	0.683	2.83685e-177	mm10-Sf3b6
1.24631e-181	-0.0773089	0.216	0.531	3.87042e-177	mm10-Fam217b
1.38128e-181	-0.0169661	0.49	0.824	4.28958e-177	mm10-Chmp2a
1.40715e-181	-0.156039	0.164	0.506	4.36989e-177	mm10-Prpf40a
1.93107e-181	-0.00999197	0.3	0.618	5.99694e-177	mm10-Raf1
2.14206e-181	-0.0214381	0.166	0.399	6.65217e-177	mm10-Fkbp8
2.32738e-181	-0.0630734	0.189	0.477	7.22767e-177	mm10-Glyr1
3.5681e-181	-0.0847385	0.196	0.495	1.10807e-176	mm10-Derl1
3.98607e-181	-0.138288	0.287	0.666	1.23787e-176	mm10-Nfat5
4.04114e-181	-0.0252368	0.407	0.734	1.25498e-176	mm10-Crebbp
4.3517e-181	-0.0721983	0.31	0.648	1.35142e-176	mm10-Hbp1
4.50704e-181	-0.105275	0.328	0.689	1.39966e-176	mm10-Azin1
5.06092e-181	-0.103147	0.14	0.433	1.57167e-176	mm10-Ptpn23
6.2376e-181	-0.0921362	0.243	0.582	1.93709e-176	mm10-Nisch
6.61021e-181	-0.150276	0.414	0.799	2.0528e-176	mm10-Luc7l2
7.02304e-181	-0.10912	0.254	0.598	2.18101e-176	mm10-Lrrfip2
7.68758e-181	-0.0360246	0.223	0.496	2.38738e-176	mm10-Ip6k1
8.08915e-181	-0.0806779	0.163	0.451	2.51208e-176	mm10-Ewsr1
8.73775e-181	-0.0378103	0.203	0.48	2.71351e-176	mm10-Tlr6
9.15873e-181	0.0262945	0.3	0.575	2.84424e-176	mm10-Arhgap15
9.86053e-181	-0.0888426	0.319	0.673	3.06219e-176	mm10-Med13
1.13162e-180	-0.0756348	0.174	0.466	3.51423e-176	mm10-Mark2
1.28477e-180	-0.0675948	0.176	0.46	3.98986e-176	mm10-Dennd1c
1.28669e-180	-0.000514242	0.249	0.525	3.99582e-176	mm10-Gab2
1.4061e-180	-0.166889	0.2	0.557	4.36666e-176	mm10-Arf6
1.45253e-180	-0.143647	0.205	0.556	4.51085e-176	mm10-Lilra6
2.22845e-180	-0.098997	0.145	0.441	6.92044e-176	mm10-Myo9b
3.46953e-180	-0.199611	0.285	0.677	1.07746e-175	mm10-Ncl
3.67388e-180	-0.30338	0.279	0.706	1.14092e-175	mm10-Gm26532
3.71442e-180	-0.246821	0.125	0.492	1.15351e-175	mm10-Cebpz
4.66147e-180	0.0242739	0.202	0.433	1.44762e-175	mm10-Evi2
6.14338e-180	-0.0908732	0.348	0.7	1.90783e-175	mm10-Med7
1.01127e-179	0.0172517	0.259	0.515	3.1405e-175	mm10-Bag1
1.08858e-179	-0.114196	0.386	0.748	3.38057e-175	mm10-Ube2d2a
1.1809e-179	-0.0971619	0.283	0.634	3.66728e-175	mm10-Ubap2l
1.22853e-179	-0.139729	0.287	0.656	3.81519e-175	mm10-Neu1
1.34187e-179	0.125793	0.453	0.707	4.16719e-175	mm10-Pdcd10
1.53775e-179	-0.0433111	0.192	0.46	4.77548e-175	mm10-Usp19
1.61922e-179	-0.14826	0.177	0.518	5.02849e-175	mm10-Map7d1
2.10228e-179	-0.0367206	0.241	0.527	6.52864e-175	mm10-Atxn7l1
2.18742e-179	-0.060154	0.171	0.444	6.79304e-175	mm10-Rab5a
2.22775e-179	-0.0480056	0.162	0.411	6.91826e-175	mm10-Sft2d1
2.4204e-179	-0.0607837	0.139	0.402	7.51654e-175	mm10-Cpsf7
2.4771e-179	-0.263521	0.362	0.779	7.69264e-175	mm10-Polr2a
3.31029e-179	-0.085569	0.186	0.486	1.02801e-174	mm10-Uvrag
3.33204e-179	0.0380355	0.236	0.506	1.03477e-174	mm10-Rffl
4.04525e-179	-0.0854745	0.275	0.608	1.25625e-174	mm10-Rapgef6
4.14665e-179	-0.0610665	0.152	0.417	1.28774e-174	mm10-Arap1
5.01789e-179	-0.106506	0.115	0.404	1.5583e-174	mm10-Nxf1
5.31631e-179	-0.108894	0.18	0.494	1.65098e-174	mm10-Gsk3a
6.7407e-179	0.0104019	0.371	0.685	2.09332e-174	mm10-Ptprj
7.73712e-179	0.0418801	0.486	0.788	2.40276e-174	mm10-Notch2
8.76096e-179	-0.106637	0.266	0.615	2.72072e-174	mm10-Siglece
9.57797e-179	-0.118605	0.405	0.776	2.97444e-174	mm10-Arih1
9.90419e-179	-0.219004	0.215	0.615	3.07575e-174	mm10-Cdc42ep3
1.02759e-178	-0.0733154	0.228	0.552	3.19119e-174	mm10-Rab10
1.05479e-178	-0.0238562	0.225	0.5	3.27567e-174	mm10-Vamp4
1.27042e-178	-0.0387672	0.28	0.596	3.94528e-174	mm10-Ing3
1.28373e-178	-0.0686379	0.362	0.697	3.98663e-174	mm10-Ddx17
1.34924e-178	-0.0699722	0.166	0.451	4.19007e-174	mm10-Chic2
1.54925e-178	-0.0686212	0.362	0.685	4.81118e-174	mm10-Cox6a1
1.61476e-178	-0.113509	0.152	0.461	5.01464e-174	mm10-Col4a3bp
1.80874e-178	-0.0125403	0.218	0.475	5.61704e-174	mm10-Sec11c
1.91206e-178	-0.0797722	0.177	0.472	5.93789e-174	mm10-2810403A07Rik
2.07942e-178	-0.000224743	0.191	0.431	6.45763e-174	mm10-Dbnl
2.51098e-178	-0.000847969	0.414	0.705	7.79784e-174	mm10-Ndufa3
2.72792e-178	-0.0847179	0.234	0.553	8.47156e-174	mm10-Tbc1d15
2.78668e-178	-0.272162	0.369	0.793	8.65404e-174	mm10-Per1
2.92389e-178	-0.0711306	0.23	0.541	9.08015e-174	mm10-Fbxl3
3.05381e-178	0.00166565	0.437	0.752	9.4836e-174	mm10-Mgat4a
3.20392e-178	-0.143467	0.266	0.624	9.94978e-174	mm10-Rpl15
3.31845e-178	-0.0892227	0.159	0.453	1.03054e-173	mm10-Epc1
3.33893e-178	-0.0671302	0.348	0.687	1.03691e-173	mm10-Ogt
3.70026e-178	-0.0132803	0.196	0.462	1.14912e-173	mm10-Usp7
3.73427e-178	-0.017548	0.405	0.719	1.15968e-173	mm10-Pilrb2
3.77383e-178	-0.130385	0.28	0.621	1.17196e-173	mm10-Ube2i
4.15477e-178	0.0125698	0.217	0.467	1.29026e-173	mm10-Gosr2
4.37802e-178	-0.133876	0.388	0.759	1.35959e-173	mm10-Clta
4.486e-178	-0.0664705	0.167	0.45	1.39313e-173	mm10-Rnf10
5.5026e-178	-0.20004	0.382	0.786	1.70883e-173	mm10-Kmt2e
7.64125e-178	-0.161578	0.182	0.527	2.37299e-173	mm10-Rbm7
9.0721e-178	-0.00127004	0.3	0.596	2.81734e-173	mm10-Arhgap25
9.15912e-178	-0.114856	0.208	0.545	2.84437e-173	mm10-Phf20l1
9.86655e-178	-0.106252	0.27	0.621	3.06406e-173	mm10-Slc27a4
1.09966e-177	-0.0314081	0.169	0.421	3.41501e-173	mm10-Tmem164
1.22427e-177	-0.0846307	0.218	0.531	3.80197e-173	mm10-Cab39
1.24923e-177	-0.0937049	0.221	0.534	3.8795e-173	mm10-Ube2a
1.45802e-177	-0.109227	0.143	0.439	4.52788e-173	mm10-Khdrbs1
1.55563e-177	-0.0025113	0.177	0.43	4.83101e-173	mm10-Rsbn1l
1.90781e-177	-0.043092	0.184	0.442	5.92472e-173	mm10-Eif3k
2.15073e-177	-0.299434	0.421	0.845	6.67909e-173	mm10-Rbm25
2.405e-177	-0.142356	0.149	0.476	7.46873e-173	mm10-Gnl1
2.75702e-177	-0.0859453	0.143	0.415	8.56193e-173	mm10-Snrpb
3.00286e-177	-0.0765256	0.325	0.66	9.32539e-173	mm10-Relb
3.41433e-177	-0.112609	0.379	0.752	1.06032e-172	mm10-Clint1
3.50339e-177	-0.0569313	0.313	0.618	1.08798e-172	mm10-Ndufb9
3.71047e-177	-0.0571574	0.156	0.421	1.15229e-172	mm10-Ndufb7
4.31054e-177	-0.0985477	0.218	0.531	1.33864e-172	mm10-2010107E04Rik
5.82526e-177	-0.289624	0.344	0.77	1.80903e-172	mm10-Ago2
6.5025e-177	0.0174737	0.3	0.579	2.01935e-172	mm10-Usp9x
7.27973e-177	0.0212934	0.357	0.658	2.26072e-172	mm10-Znrf1
7.70245e-177	-0.129355	0.159	0.474	2.392e-172	mm10-Usf2
7.71313e-177	-0.0458197	0.207	0.498	2.39531e-172	mm10-Usp32
7.97487e-177	-0.0618668	0.184	0.47	2.4766e-172	mm10-Gdi2
8.43963e-177	0.134145	0.493	0.741	2.62093e-172	mm10-Irf5
8.66806e-177	-0.0263914	0.204	0.485	2.69187e-172	mm10-Ccpg1
8.72668e-177	0.0161443	0.233	0.494	2.71007e-172	mm10-Atf6
9.13773e-177	-0.0717789	0.396	0.729	2.83772e-172	mm10-Ssu72
1.06898e-176	-0.0472432	0.327	0.639	3.31971e-172	mm10-Mboat7
1.08799e-176	-0.0883348	0.419	0.766	3.37874e-172	mm10-Adprh
1.11351e-176	-0.0100451	0.27	0.562	3.45801e-172	mm10-Lims1
1.13088e-176	-0.0743376	0.324	0.656	3.51196e-172	mm10-Cox7c
1.38999e-176	-0.222325	0.289	0.694	4.31662e-172	mm10-Ptpre
1.49683e-176	-0.0854539	0.152	0.443	4.64842e-172	mm10-Ccdc174
1.51866e-176	-0.0130942	0.222	0.49	4.7162e-172	mm10-Pfkfb4
1.54559e-176	-0.104022	0.167	0.471	4.79983e-172	mm10-Tmem234
1.6121e-176	-0.123192	0.132	0.437	5.00637e-172	mm10-Msl1
1.65588e-176	-0.178221	0.212	0.571	5.14234e-172	mm10-Cdk17
1.70218e-176	-0.152168	0.259	0.625	5.28612e-172	mm10-Msl2
1.73797e-176	-0.0551356	0.232	0.535	5.39725e-172	mm10-Pik3c2a
1.74659e-176	-0.131432	0.502	0.87	5.42404e-172	mm10-Csde1
1.81205e-176	-0.0493585	0.246	0.557	5.62733e-172	mm10-Gabpb1
1.86807e-176	-0.0420769	0.243	0.53	5.80129e-172	mm10-1600010M07Rik
1.92744e-176	-0.0884574	0.162	0.454	5.98565e-172	mm10-Ywhag
2.20897e-176	-0.0699647	0.272	0.597	6.85996e-172	mm10-Ppp2r5a
2.49481e-176	-0.105496	0.13	0.431	7.74765e-172	mm10-N4bp2l1
2.56308e-176	-0.0976183	0.226	0.553	7.95963e-172	mm10-Bclaf1
3.14248e-176	-0.10577	0.201	0.525	9.75896e-172	mm10-Kmt2c
3.33803e-176	-0.120889	0.222	0.558	1.03663e-171	mm10-Wapl
3.39195e-176	-0.0656752	0.309	0.635	1.05337e-171	mm10-Ppp1r11
3.54315e-176	-0.158469	0.415	0.804	1.10033e-171	mm10-Pum2
4.178e-176	-0.043214	0.17	0.427	1.29748e-171	mm10-Dctn3
4.4707e-176	0.13092	0.358	0.598	1.38837e-171	mm10-Evi2a
4.60295e-176	0.0123073	0.256	0.555	1.42945e-171	mm10-Tatdn2
4.92082e-176	-0.102654	0.349	0.7	1.52816e-171	mm10-Dph3
4.92725e-176	-0.0488037	0.174	0.447	1.53016e-171	mm10-Psd4
5.28003e-176	-0.0326007	0.291	0.607	1.63971e-171	mm10-Ppp3ca
5.33346e-176	-0.0978691	0.138	0.421	1.65631e-171	mm10-Tmem248
6.42546e-176	-0.21483	0.217	0.598	1.99543e-171	mm10-Rb1cc1
7.87203e-176	0.0580746	0.402	0.674	2.44466e-171	mm10-Mvp
9.92371e-176	-0.109261	0.34	0.684	3.08181e-171	mm10-Snx3
1.09216e-175	-0.102951	0.162	0.458	3.39169e-171	mm10-Uqcr10
1.4163e-175	-0.202667	0.225	0.605	4.39831e-171	mm10-Ifngr1
1.71127e-175	-0.0320403	0.213	0.493	5.31435e-171	mm10-Tmem38b
1.71394e-175	-0.125941	0.165	0.483	5.32264e-171	mm10-Prdm2
1.71993e-175	-0.0651189	0.197	0.476	5.34126e-171	mm10-Rpl13a
1.99319e-175	-0.0780746	0.156	0.431	6.18984e-171	mm10-Mpc2
2.07305e-175	-0.144168	0.23	0.577	6.43785e-171	mm10-Arhgef1
2.36666e-175	-0.0376547	0.422	0.745	7.34965e-171	mm10-Rabac1
2.46803e-175	-0.319543	0.414	0.845	7.66447e-171	mm10-Slc38a2
2.53127e-175	-0.25002	0.176	0.557	7.86085e-171	mm10-Map4k4
2.75481e-175	-0.112155	0.37	0.745	8.55506e-171	mm10-Tnfrsf23
2.87345e-175	-0.157856	0.275	0.649	8.92351e-171	mm10-Irak3
3.12979e-175	-0.0221563	0.291	0.609	9.71956e-171	mm10-Slc25a37
3.64326e-175	-0.0660335	0.406	0.75	1.13141e-170	mm10-Riok3
4.51143e-175	-0.0957572	0.445	0.805	1.40102e-170	mm10-Braf
5.14105e-175	-0.00553512	0.255	0.524	1.59655e-170	mm10-Napsa
5.20166e-175	-0.0299791	0.136	0.369	1.61538e-170	mm10-Aup1
5.36244e-175	-0.0563867	0.145	0.395	1.66531e-170	mm10-Ppib
6.08457e-175	0.00150925	0.43	0.752	1.88956e-170	mm10-Arhgap30
6.32362e-175	-0.104596	0.162	0.465	1.9638e-170	mm10-Safb
1.00407e-174	-0.193897	0.317	0.719	3.11813e-170	mm10-Cdk11b
1.04964e-174	0.0349845	0.25	0.495	3.25966e-170	mm10-Gng2
1.10284e-174	-0.0632507	0.157	0.423	3.42487e-170	mm10-Fgfr1op2
1.34002e-174	-0.1154	0.507	0.874	4.16143e-170	mm10-Eif4g2
1.38179e-174	-0.0402112	0.16	0.441	4.29116e-170	mm10-Rragc
1.44544e-174	0.027054	0.332	0.624	4.48881e-170	mm10-Ubr4
1.64576e-174	-0.0136249	0.32	0.639	5.11092e-170	mm10-Dhrs9
1.79148e-174	-0.0826989	0.279	0.607	5.56346e-170	mm10-Gm34084
1.79786e-174	-0.033337	0.126	0.351	5.58324e-170	mm10-Clk3
1.8817e-174	-0.0453427	0.179	0.441	5.84361e-170	mm10-Cyb5r4
2.10586e-174	0.0429441	0.422	0.699	6.53975e-170	mm10-Tmod3
2.23174e-174	-0.149395	0.294	0.653	6.93068e-170	mm10-Arpp19
3.05601e-174	-0.0544672	0.213	0.518	9.49042e-170	mm10-Klf13
3.2479e-174	0.0388007	0.218	0.469	1.00864e-169	mm10-Gm19705
3.33831e-174	-0.0421645	0.369	0.704	1.03671e-169	mm10-Fam111a
3.59218e-174	-0.0849172	0.192	0.488	1.11555e-169	mm10-Cnih4
3.79417e-174	0.000125072	0.222	0.479	1.17828e-169	mm10-Gm28809
3.89553e-174	-0.10606	0.277	0.629	1.20976e-169	mm10-Wac
4.31613e-174	-0.177568	0.222	0.584	1.34037e-169	mm10-Atg2a
4.41557e-174	-0.176799	0.201	0.559	1.37126e-169	mm10-Ptp4a2
4.43181e-174	-0.097921	0.339	0.697	1.3763e-169	mm10-St3gal6
4.64037e-174	0.104365	0.342	0.573	1.44107e-169	mm10-Map2k1
4.98756e-174	-0.145784	0.093	0.389	1.54889e-169	mm10-Puf60
5.39471e-174	0.0295993	0.454	0.762	1.67533e-169	mm10-Rtn4
6.23469e-174	0.00765948	0.359	0.653	1.93618e-169	mm10-Tcn2
6.6619e-174	-0.0984785	0.223	0.534	2.06885e-169	mm10-Mkrn1
7.3357e-174	-0.00884535	0.161	0.382	2.2781e-169	mm10-Mien1
7.87441e-174	-0.0996133	0.128	0.403	2.4454e-169	mm10-Epn1
8.45107e-174	-0.0903376	0.13	0.407	2.62448e-169	mm10-Mfap1b
8.47019e-174	-0.0446423	0.325	0.653	2.63042e-169	mm10-Pdlim5
9.35537e-174	-0.0730771	0.149	0.43	2.90531e-169	mm10-Aftph
1.08169e-173	-0.102287	0.113	0.39	3.35918e-169	mm10-Kansl1
1.19752e-173	-0.0792605	0.157	0.428	3.7189e-169	mm10-Csnk2b
1.34266e-173	-0.156242	0.18	0.524	4.16964e-169	mm10-Bcor
1.57082e-173	-0.128311	0.309	0.663	4.87817e-169	mm10-Cnbp
1.74343e-173	-0.0337491	0.145	0.376	5.41422e-169	mm10-Uqcr11
1.94675e-173	-0.0882282	0.209	0.521	6.04563e-169	mm10-Fmnl3
2.15985e-173	0.131753	0.574	0.809	6.70741e-169	mm10-Rab5c
2.16641e-173	-0.150608	0.216	0.562	6.72779e-169	mm10-Rab6a
2.28866e-173	-0.0685961	0.199	0.484	7.10744e-169	mm10-Vps29
2.45058e-173	0.0217102	0.319	0.605	7.61027e-169	mm10-Man2b1
2.85156e-173	-0.0220481	0.309	0.613	8.85551e-169	mm10-Ptpn18
3.00464e-173	-0.0922445	0.172	0.469	9.33091e-169	mm10-Pdcd6
3.39182e-173	-0.0642273	0.192	0.481	1.05333e-168	mm10-Ap3s1
3.67444e-173	-0.0714609	0.262	0.596	1.1411e-168	mm10-Creb1
4.37339e-173	-0.127161	0.3	0.648	1.35816e-168	mm10-Uqcrq
4.67893e-173	-0.0689063	0.46	0.785	1.45304e-168	mm10-Cox6b1
5.35163e-173	-0.0239399	0.429	0.761	1.66195e-168	mm10-Tle3
5.5964e-173	0.0113061	0.268	0.534	1.73796e-168	mm10-Stag2
6.60242e-173	0.0693303	0.207	0.413	2.05038e-168	mm10-Tbkbp1
7.10889e-173	0.162605	0.404	0.643	2.20767e-168	mm10-Stk24
7.384e-173	-0.130047	0.194	0.524	2.2931e-168	mm10-Heca
7.6088e-173	-0.0830357	0.166	0.441	2.36291e-168	mm10-Capns1
7.9596e-173	-0.142555	0.204	0.553	2.47185e-168	mm10-Orai2
8.00092e-173	-0.0475734	0.249	0.541	2.48469e-168	mm10-Tmem243
8.00265e-173	0.103712	0.39	0.649	2.48522e-168	mm10-B430306N03Rik
8.36393e-173	-0.0182299	0.161	0.404	2.59742e-168	mm10-A530013C23Rik
8.39027e-173	-0.111423	0.206	0.524	2.6056e-168	mm10-Taok1
1.1879e-172	0.00701311	0.242	0.507	3.68903e-168	mm10-Gm31718
1.20816e-172	-0.0259724	0.348	0.652	3.75195e-168	mm10-Rpl5
1.22669e-172	0.0324867	0.326	0.611	3.80948e-168	mm10-Crebrf
1.23102e-172	-0.049623	0.291	0.609	3.82294e-168	mm10-Nrd1
1.34799e-172	0.0603323	0.227	0.434	4.1862e-168	mm10-Cox7b
1.41639e-172	0.0443372	0.194	0.396	4.39861e-168	mm10-Gsdmd
1.46775e-172	-0.075212	0.29	0.615	4.5581e-168	mm10-BC031181
1.73465e-172	-0.162509	0.144	0.472	5.38695e-168	mm10-Pofut2
1.82772e-172	-0.0267502	0.437	0.767	5.67598e-168	mm10-Cggbp1
1.96614e-172	-0.0490879	0.216	0.506	6.10585e-168	mm10-Uba1
2.68907e-172	-0.154656	0.373	0.743	8.35091e-168	mm10-Rpl6
2.92977e-172	-0.111434	0.302	0.645	9.0984e-168	mm10-Plp2
2.97692e-172	-0.112811	0.156	0.458	9.24482e-168	mm10-Sys1
3.62923e-172	-0.0765833	0.131	0.386	1.12706e-167	mm10-Cers2
3.94731e-172	-0.233927	0.259	0.655	1.22584e-167	mm10-Mef2a
3.96608e-172	-0.0748489	0.155	0.444	1.23167e-167	mm10-Btbd7
5.0429e-172	0.00589145	0.377	0.696	1.56607e-167	mm10-Tlr13
6.27863e-172	0.00681672	0.321	0.623	1.94983e-167	mm10-Sri
6.94509e-172	-0.0679501	0.214	0.501	2.1568e-167	mm10-Reep5
7.72414e-172	-0.0685073	0.142	0.416	2.39873e-167	mm10-Vps13d
8.86378e-172	-0.081266	0.155	0.434	2.75265e-167	mm10-Rpl4
9.36974e-172	-0.0184541	0.42	0.747	2.90977e-167	mm10-Pilrb1
1.74894e-171	-0.0249948	0.467	0.785	5.43133e-167	mm10-Atp6v1f
1.797e-171	0.0381782	0.187	0.402	5.58058e-167	mm10-Slu7
1.96097e-171	-0.200462	0.323	0.707	6.0898e-167	mm10-Gnb1
1.98655e-171	0.00401265	0.464	0.774	6.16923e-167	mm10-Ubl3
2.03773e-171	-0.0491132	0.356	0.676	6.32818e-167	mm10-Myo1f
2.60734e-171	-0.086998	0.244	0.564	8.09711e-167	mm10-Ube2h
2.66591e-171	-0.0741685	0.197	0.495	8.27898e-167	mm10-Lmbrd1
3.58105e-171	-0.106772	0.332	0.679	1.1121e-166	mm10-Mthfs
3.98349e-171	-0.108964	0.144	0.431	1.23707e-166	mm10-Cmtm7
4.66092e-171	-0.0976042	0.088	0.35	1.44745e-166	mm10-Chtf8
4.98472e-171	-0.116474	0.134	0.432	1.548e-166	mm10-Canx
5.42708e-171	0.0433074	0.302	0.576	1.68538e-166	mm10-Ifi27
6.09046e-171	-0.0544684	0.195	0.471	1.89139e-166	mm10-Rbx1
6.2806e-171	0.0112862	0.24	0.511	1.95044e-166	mm10-Bcl6
6.83909e-171	-0.155581	0.119	0.43	2.12388e-166	mm10-Leng8
8.47584e-171	-0.0788372	0.154	0.428	2.63217e-166	mm10-Znrd1
8.64541e-171	-0.111035	0.359	0.71	2.68483e-166	mm10-Tmed10
8.88256e-171	-0.135762	0.477	0.852	2.75848e-166	mm10-Tnrc18
1.04181e-170	-0.106512	0.136	0.42	3.23535e-166	mm10-Timm8b
1.0853e-170	-0.0708841	0.184	0.461	3.37039e-166	mm10-Smdt1
1.31098e-170	-0.0656863	0.166	0.425	4.07126e-166	mm10-Rbm42
1.36087e-170	-0.0467959	0.186	0.444	4.2262e-166	mm10-Zmat2
1.37312e-170	-0.00512867	0.159	0.382	4.26421e-166	mm10-Znhit1
1.45117e-170	-0.069423	0.163	0.438	4.50662e-166	mm10-Pip4k2a
1.5992e-170	-0.029923	0.476	0.796	4.96631e-166	mm10-Dock2
1.79363e-170	-0.104895	0.216	0.546	5.57012e-166	mm10-Dgkz
1.98889e-170	-0.0987734	0.202	0.502	6.17649e-166	mm10-Prelid1
2.06305e-170	-0.107829	0.155	0.455	6.40681e-166	mm10-Tmem30a
2.32625e-170	0.0563021	0.219	0.437	7.22418e-166	mm10-Stx7
2.51863e-170	-0.00354547	0.499	0.804	7.82161e-166	mm10-Cox7a2
2.52075e-170	-0.0502694	0.21	0.484	7.82818e-166	mm10-Ywhab
2.77386e-170	-0.0510392	0.288	0.599	8.61423e-166	mm10-Cnn2
2.81794e-170	0.0297524	0.359	0.646	8.75112e-166	mm10-Bst1
4.59663e-170	-0.056106	0.11	0.344	1.42748e-165	mm10-Phf1
5.08669e-170	-0.00501651	0.391	0.685	1.57967e-165	mm10-Anp32a
5.90319e-170	-0.0199504	0.324	0.603	1.83324e-165	mm10-Atp5j
6.18362e-170	-0.049382	0.147	0.401	1.92032e-165	mm10-Mapk1ip1l
6.39157e-170	-0.132797	0.341	0.71	1.9849e-165	mm10-Celf2
7.61799e-170	-0.0697564	0.437	0.779	2.36577e-165	mm10-Sema4a
7.98754e-170	-0.255925	0.183	0.562	2.48053e-165	mm10-Arrb2
8.97379e-170	-0.0632448	0.165	0.428	2.78681e-165	mm10-Rer1
9.08944e-170	-0.230703	0.135	0.492	2.82272e-165	mm10-Eif3a
9.96443e-170	-0.124358	0.169	0.487	3.09445e-165	mm10-Tmem251
1.03361e-169	-0.073873	0.199	0.497	3.20987e-165	mm10-Thoc2
1.12062e-169	0.0262486	0.445	0.738	3.48009e-165	mm10-Pgs1
1.12713e-169	-0.0386677	0.235	0.519	3.5003e-165	mm10-Stx6
1.26486e-169	-0.0698574	0.18	0.457	3.92803e-165	mm10-Arhgap9
1.49662e-169	-0.146734	0.369	0.738	4.64774e-165	mm10-Pten
1.70053e-169	-0.10753	0.182	0.483	5.281e-165	mm10-Sypl
1.75984e-169	-0.0718675	0.205	0.507	5.4652e-165	mm10-Lysmd3
1.79423e-169	-0.0762569	0.172	0.458	5.57199e-165	mm10-Mical1
1.94439e-169	-0.0768533	0.34	0.669	6.03831e-165	mm10-Calm3
1.95881e-169	-0.293291	0.272	0.692	6.08309e-165	mm10-Dhx40
1.96685e-169	0.0765895	0.231	0.424	6.10807e-165	mm10-Eif6
1.98305e-169	-0.0836917	0.488	0.828	6.15836e-165	mm10-Rpl7
2.0579e-169	0.127278	0.374	0.625	6.39081e-165	mm10-Abcg1
2.2497e-169	-0.146207	0.213	0.553	6.98644e-165	mm10-Chd1
3.10307e-169	-0.134637	0.114	0.409	9.63659e-165	mm10-Vamp2
3.56282e-169	-0.0395239	0.151	0.4	1.10643e-164	mm10-Arid1b
3.76551e-169	-0.061395	0.237	0.544	1.16938e-164	mm10-Limd2
3.92012e-169	0.0641231	0.227	0.438	1.21739e-164	mm10-Numa1
4.0833e-169	-0.152868	0.185	0.527	1.26807e-164	mm10-Dot1l
4.54826e-169	-0.178276	0.335	0.718	1.41246e-164	mm10-Srsf3
4.84949e-169	0.0157757	0.288	0.559	1.50601e-164	mm10-Gm5150
5.24934e-169	-0.159882	0.196	0.546	1.63018e-164	mm10-Sik1
5.61272e-169	-0.0943889	0.376	0.739	1.74303e-164	mm10-Itpkb
5.95367e-169	-0.13494	0.143	0.459	1.84891e-164	mm10-Notch1
6.18383e-169	-0.113736	0.353	0.702	1.92039e-164	mm10-Stk40
6.77753e-169	-0.112261	0.136	0.426	2.10476e-164	mm10-Hspa4
6.94664e-169	0.129442	0.471	0.722	2.15728e-164	mm10-H13
7.15422e-169	-0.0541768	0.376	0.693	2.22174e-164	mm10-Rpl29
8.05259e-169	-0.0887302	0.364	0.715	2.50073e-164	mm10-Nfkbib
8.13318e-169	-0.0453173	0.448	0.777	2.52576e-164	mm10-Ccdc88b
8.22512e-169	-0.175069	0.219	0.583	2.55431e-164	mm10-Slc22a15
8.88091e-169	-0.0585469	0.134	0.397	2.75797e-164	mm10-Rnf38
1.14396e-168	-0.152071	0.141	0.455	3.55255e-164	mm10-C5ar2
1.29283e-168	-0.165456	0.187	0.527	4.01488e-164	mm10-Iscu
1.33626e-168	-0.0137879	0.18	0.435	4.14974e-164	mm10-Fcho2
1.74057e-168	-0.09446	0.14	0.43	5.40533e-164	mm10-Lrif1
1.916e-168	-0.0591352	0.198	0.497	5.95014e-164	mm10-Mapre2
2.40029e-168	-0.137533	0.136	0.442	7.4541e-164	mm10-Stk4
2.4869e-168	0.0719009	0.373	0.614	7.72306e-164	mm10-Laptm4a
2.59111e-168	-0.0858266	0.279	0.61	8.04669e-164	mm10-Itsn2
2.98699e-168	-0.169983	0.119	0.434	9.2761e-164	mm10-Yy1
3.30155e-168	-0.0398539	0.136	0.372	1.0253e-163	mm10-Zkscan6
3.55264e-168	-0.158611	0.14	0.467	1.10327e-163	mm10-Smarca5
4.22955e-168	-0.108265	0.119	0.4	1.31349e-163	mm10-Acap1
4.29147e-168	-0.0377754	0.25	0.546	1.33271e-163	mm10-Gm39321
4.42379e-168	-0.0534408	0.392	0.723	1.37381e-163	mm10-Sirpb1c
4.89605e-168	-0.103313	0.14	0.424	1.52047e-163	mm10-Supt6
5.0164e-168	0.0222468	0.538	0.835	1.55784e-163	mm10-Hcst
5.94984e-168	-0.160052	0.202	0.545	1.84772e-163	mm10-Rbbp6
6.34777e-168	-0.0773348	0.25	0.566	1.9713e-163	mm10-Rbm5
7.57926e-168	-0.0487199	0.177	0.438	2.35374e-163	mm10-Tprgl
7.62444e-168	-0.0456543	0.254	0.568	2.36777e-163	mm10-Arhgap31
8.36238e-168	-0.071104	0.136	0.398	2.59694e-163	mm10-Arcn1
1.10425e-167	-0.245917	0.514	0.905	3.42923e-163	mm10-Sbno1
1.1689e-167	-0.183164	0.204	0.558	3.63001e-163	mm10-Gramd1a
1.20474e-167	-0.143096	0.207	0.545	3.74131e-163	mm10-Herpud1
1.5198e-167	-0.101913	0.298	0.63	4.71975e-163	mm10-Ndufa2
1.63299e-167	-0.0984036	0.139	0.43	5.07124e-163	mm10-Aim2
1.85039e-167	0.0180457	0.251	0.514	5.74639e-163	mm10-Cep350
2.6455e-167	-0.117969	0.208	0.53	8.2156e-163	mm10-Stk11
3.38547e-167	-0.0374912	0.435	0.748	1.05136e-162	mm10-Rab8a
3.91686e-167	-0.127868	0.163	0.47	1.21638e-162	mm10-Aqp9
3.99602e-167	-0.0603169	0.195	0.484	1.24096e-162	mm10-Gnaq
4.12892e-167	-0.182672	0.33	0.707	1.28224e-162	mm10-Ppia
4.19932e-167	-0.0227938	0.229	0.487	1.3041e-162	mm10-Abracl
4.38508e-167	-0.0796254	0.162	0.44	1.36179e-162	mm10-Ppp1cc
4.46615e-167	-0.0848851	0.21	0.517	1.38696e-162	mm10-Cdc42se1
4.53737e-167	-0.0309783	0.209	0.497	1.40908e-162	mm10-Pnpla7
4.71827e-167	-0.213131	0.49	0.876	1.46526e-162	mm10-Srrm2
5.10395e-167	-0.0888694	0.141	0.411	1.58503e-162	mm10-Sf3b5
5.21804e-167	-0.0865473	0.132	0.402	1.62046e-162	mm10-Srp9
5.77121e-167	-0.0111955	0.223	0.483	1.79225e-162	mm10-Padi4
5.86971e-167	0.00709034	0.206	0.458	1.82284e-162	mm10-Rbm47
6.06424e-167	-0.0490202	0.178	0.449	1.88325e-162	mm10-Hpcal1
6.83838e-167	-0.0590936	0.144	0.385	2.12366e-162	mm10-Stxbp2
7.21512e-167	-0.0657117	0.178	0.483	2.24065e-162	mm10-Epb41l2
7.93082e-167	-0.0557084	0.293	0.615	2.46292e-162	mm10-Tpst2
8.43397e-167	-0.197556	0.238	0.605	2.61917e-162	mm10-Rin3
9.30796e-167	-0.0607109	0.25	0.559	2.89059e-162	mm10-Nek6
9.38703e-167	-0.045455	0.135	0.377	2.91514e-162	mm10-Tmem127
9.55042e-167	-0.106988	0.145	0.435	2.96588e-162	mm10-Dnajc5
9.90259e-167	-0.154556	0.214	0.555	3.07525e-162	mm10-Klhl2
1.16516e-166	-0.127016	0.107	0.399	3.6184e-162	mm10-Matr3
1.25949e-166	-0.0638227	0.207	0.495	3.91135e-162	mm10-Preb
1.39431e-166	-0.0847257	0.247	0.552	4.33003e-162	mm10-Ube2s
1.39554e-166	-0.0765706	0.139	0.393	4.33386e-162	mm10-Sumo2
1.50311e-166	-0.215153	0.291	0.675	4.6679e-162	mm10-Cdk9
1.75378e-166	-0.0658092	0.247	0.56	5.44637e-162	mm10-Fuca2
2.00411e-166	-0.137299	0.408	0.778	6.22376e-162	mm10-Smim3
2.43859e-166	-0.0601873	0.17	0.439	7.57304e-162	mm10-Akirin1
2.72346e-166	-0.0833283	0.37	0.711	8.45771e-162	mm10-Gnas
3.32214e-166	-0.0354341	0.17	0.417	1.03169e-161	mm10-Atp5c1
3.84124e-166	-0.117057	0.192	0.524	1.1929e-161	mm10-Tmcc1
4.62972e-166	-0.0801961	0.26	0.579	1.43776e-161	mm10-Lbr
4.94663e-166	0.0518876	0.421	0.694	1.53618e-161	mm10-Pxk
6.00585e-166	-0.0614899	0.254	0.555	1.86512e-161	mm10-Dennd1b
6.36096e-166	-0.0736416	0.127	0.379	1.9754e-161	mm10-Khnyn
6.42654e-166	-0.0948846	0.139	0.427	1.99576e-161	mm10-Cbl
6.91383e-166	-0.138328	0.178	0.503	2.14709e-161	mm10-Slc25a33
1.15832e-165	-0.0286842	0.132	0.352	3.59717e-161	mm10-Amfr
1.28316e-165	-0.0868154	0.456	0.802	3.98486e-161	mm10-Ptpn12
1.3026e-165	-0.117819	0.29	0.646	4.04524e-161	mm10-Il4ra
1.30837e-165	-0.0320591	0.231	0.499	4.06314e-161	mm10-Ctsa
1.31967e-165	-0.0698796	0.142	0.394	4.09824e-161	mm10-Suds3
1.40789e-165	-0.100879	0.418	0.763	4.37222e-161	mm10-Rps6
1.45612e-165	-0.076553	0.188	0.479	4.52197e-161	mm10-Blcap
1.89782e-165	-0.0623594	0.195	0.49	5.89367e-161	mm10-Npepps
2.63781e-165	-0.0749813	0.181	0.479	8.19173e-161	mm10-Kdm3a
2.69263e-165	-0.161083	0.289	0.653	8.36197e-161	mm10-Rara
2.89707e-165	-0.16398	0.256	0.613	8.99685e-161	mm10-Hsp90ab1
3.81736e-165	-0.0419571	0.403	0.731	1.18548e-160	mm10-Ftl1-ps1
3.95364e-165	-0.108835	0.423	0.77	1.2278e-160	mm10-Rpl23a
4.22707e-165	-0.113227	0.128	0.41	1.31272e-160	mm10-Rc3h2
4.30745e-165	-0.153359	0.23	0.577	1.33768e-160	mm10-Pbxip1
4.69448e-165	-0.114204	0.157	0.455	1.45787e-160	mm10-Cln5
5.30826e-165	-0.114345	0.151	0.447	1.64848e-160	mm10-Zmiz1
5.51366e-165	-0.0594633	0.417	0.735	1.71227e-160	mm10-Sec61b
5.73626e-165	-0.0303006	0.231	0.523	1.7814e-160	mm10-Mfsd6
6.0583e-165	-0.00245397	0.324	0.615	1.88141e-160	mm10-Trpm2
6.20527e-165	-0.110972	0.14	0.427	1.92705e-160	mm10-Usp34
8.89993e-165	-0.10526	0.368	0.724	2.76387e-160	mm10-Ncor1
9.3818e-165	-0.0882412	0.126	0.396	2.91352e-160	mm10-Sugt1
1.08808e-164	-0.0669073	0.142	0.407	3.37903e-160	mm10-Ccnd3
1.14065e-164	0.0433933	0.322	0.608	3.54228e-160	mm10-Usp38
1.20412e-164	-0.0756968	0.219	0.522	3.7394e-160	mm10-Ahi1
1.30199e-164	-0.0563479	0.186	0.46	4.04333e-160	mm10-Rictor
1.31811e-164	0.0380811	0.327	0.614	4.0934e-160	mm10-Nrros
1.3965e-164	-0.1185	0.114	0.4	4.33682e-160	mm10-Ash1l
1.45132e-164	-0.137365	0.496	0.857	4.50709e-160	mm10-Pcbp2
1.54981e-164	-0.288295	0.303	0.719	4.81294e-160	mm10-Slc38a1
1.69956e-164	-0.105762	0.198	0.505	5.278e-160	mm10-Csf1r
1.84039e-164	0.0611732	0.257	0.479	5.71535e-160	mm10-4933432I03Rik
1.86858e-164	-0.0423159	0.182	0.451	5.80287e-160	mm10-Cyfip2
1.93058e-164	-0.155374	0.354	0.731	5.99542e-160	mm10-Slc16a6
2.81572e-164	-0.180299	0.215	0.568	8.74423e-160	mm10-Atf1
2.84564e-164	-0.227281	0.416	0.811	8.83714e-160	mm10-Ppp1r18
3.10682e-164	-0.0526773	0.196	0.466	9.64824e-160	mm10-Pdcd6ip
3.13995e-164	0.00343631	0.294	0.583	9.75112e-160	mm10-Sycp2
3.56243e-164	-0.10833	0.118	0.388	1.10631e-159	mm10-Pcnp
4.08343e-164	-0.0648041	0.139	0.383	1.26811e-159	mm10-Csk
4.58358e-164	0.0411094	0.331	0.584	1.42343e-159	mm10-Ap1g1
6.05368e-164	-0.0680482	0.286	0.614	1.87997e-159	mm10-Hist1h2bc
7.70223e-164	-0.0499406	0.457	0.774	2.39193e-159	mm10-Ndufa7
8.65928e-164	-0.129372	0.353	0.711	2.68914e-159	mm10-Ifngr2
9.97041e-164	0.0394847	0.218	0.459	3.09631e-159	mm10-Rab27a
1.06364e-163	0.0272879	0.405	0.687	3.30314e-159	mm10-Cmtm6
1.10788e-163	-0.034103	0.483	0.788	3.44053e-159	mm10-Pet100
1.1455e-163	-0.070058	0.401	0.739	3.55735e-159	mm10-Lamp1
1.14714e-163	-0.0985659	0.263	0.575	3.56244e-159	mm10-Rack1
1.24309e-163	0.0170427	0.281	0.563	3.86041e-159	mm10-N4bp2
1.49423e-163	-0.193415	0.4	0.787	4.64032e-159	mm10-Ski
2.13972e-163	-0.0497936	0.205	0.473	6.6449e-159	mm10-Ptms
2.19147e-163	-0.150135	0.349	0.723	6.80561e-159	mm10-Smad7
2.32979e-163	0.0508632	0.395	0.665	7.23515e-159	mm10-Cfp
2.42047e-163	0.00226313	0.209	0.437	7.51678e-159	mm10-Acaa1a
2.50641e-163	-0.0935249	0.124	0.387	7.78366e-159	mm10-Map2k2
2.90212e-163	-0.117507	0.109	0.386	9.01254e-159	mm10-Rnf111
3.0223e-163	-0.118773	0.382	0.737	9.38576e-159	mm10-Sidt2
3.08926e-163	-0.0994594	0.171	0.456	9.59371e-159	mm10-Vamp3
3.88376e-163	-0.0765085	0.101	0.344	1.2061e-158	mm10-Dctn1
3.95146e-163	-0.0574811	0.347	0.683	1.22713e-158	mm10-Mylip
4.20471e-163	-0.0177089	0.137	0.359	1.30577e-158	mm10-Btk
4.6196e-163	-0.12129	0.354	0.712	1.43462e-158	mm10-Tnip1
4.95645e-163	-0.0396144	0.1	0.309	1.53923e-158	mm10-Prelid3b
5.3537e-163	0.0453065	0.296	0.547	1.66259e-158	mm10-Acap2
5.62032e-163	-0.19317	0.179	0.528	1.74539e-158	mm10-Atp1a1
5.78226e-163	-0.0431168	0.13	0.361	1.79568e-158	mm10-Lin7c
5.94294e-163	-0.157578	0.384	0.765	1.84558e-158	mm10-Tmem189
7.0041e-163	-0.239249	0.395	0.797	2.17512e-158	mm10-Gls
7.12709e-163	-0.0722404	0.251	0.563	2.21332e-158	mm10-Itpr2
9.23063e-163	-0.0665796	0.133	0.396	2.86657e-158	mm10-Sipa1l2
1.07555e-162	-0.0221149	0.163	0.393	3.34011e-158	mm10-Was
1.14762e-162	0.139783	0.535	0.764	3.56394e-158	mm10-Pik3ap1
1.35826e-162	0.0468718	0.32	0.587	4.21807e-158	mm10-Ghitm
1.42564e-162	-0.0571857	0.176	0.442	4.42732e-158	mm10-Slc39a1
1.70114e-162	0.0503839	0.289	0.549	5.28289e-158	mm10-Atp8b4
2.32982e-162	-0.0955744	0.167	0.459	7.23526e-158	mm10-Btbd19
2.4099e-162	-0.0718023	0.287	0.6	7.48393e-158	mm10-Ppp1r3d
2.43326e-162	-0.115968	0.422	0.785	7.55648e-158	mm10-Ctnnb1
2.8315e-162	0.123941	0.482	0.718	8.79322e-158	mm10-Morc3
3.06225e-162	0.0402201	0.452	0.727	9.50983e-158	mm10-Map2k4
3.31961e-162	0.0251488	0.19	0.407	1.03091e-157	mm10-Elk4
3.36306e-162	-0.109224	0.106	0.377	1.0444e-157	mm10-Wdr45b
3.49815e-162	-0.00344409	0.297	0.588	1.08635e-157	mm10-Pomp
3.55975e-162	-0.00670244	0.176	0.4	1.10548e-157	mm10-Smcr8
3.82516e-162	-0.0429904	0.497	0.829	1.1879e-157	mm10-Il10ra
4.13869e-162	-0.0988147	0.12	0.389	1.28527e-157	mm10-Atp13a3
4.17908e-162	0.118079	0.266	0.438	1.29781e-157	mm10-Hmox2
4.62888e-162	0.00730645	0.282	0.568	1.4375e-157	mm10-Atp6v0a1
5.16779e-162	-0.0936102	0.12	0.384	1.60486e-157	mm10-Trpc4ap
5.61596e-162	-0.0128214	0.24	0.499	1.74403e-157	mm10-Ssr3
5.96719e-162	-0.129018	0.203	0.53	1.85311e-157	mm10-Tfip11
6.01971e-162	-0.208892	0.243	0.617	1.86942e-157	mm10-Tsc22d4
6.04852e-162	-0.0181323	0.364	0.672	1.87837e-157	mm10-Hmgn2
6.62835e-162	-0.0468026	0.403	0.73	2.05843e-157	mm10-Zfp106
6.7118e-162	-0.0179978	0.223	0.499	2.08435e-157	mm10-Ubn2
7.30647e-162	-0.0539575	0.138	0.38	2.26902e-157	mm10-Eif4a3
7.3103e-162	0.00182342	0.135	0.334	2.27021e-157	mm10-Map3k3
7.48723e-162	-0.112571	0.17	0.47	2.32516e-157	mm10-Ralb
7.53056e-162	-0.056793	0.143	0.393	2.33862e-157	mm10-Capn1
7.74806e-162	-0.0874043	0.154	0.421	2.40616e-157	mm10-Ssr4
8.39282e-162	-0.0665315	0.157	0.43	2.60639e-157	mm10-Pcyt1a
8.41199e-162	-0.167845	0.256	0.621	2.61234e-157	mm10-Gcnt1
8.56162e-162	0.0129522	0.142	0.335	2.65881e-157	mm10-Akr1a1
1.04098e-161	-0.119665	0.153	0.452	3.23275e-157	mm10-Ube2k
1.10218e-161	-0.0045701	0.292	0.576	3.42281e-157	mm10-Msra
1.15458e-161	-0.0102974	0.176	0.407	3.58556e-157	mm10-Rnf13
1.65476e-161	-0.130256	0.287	0.628	5.13885e-157	mm10-Drap1
1.75127e-161	-0.0906309	0.163	0.451	5.43857e-157	mm10-Sf3b2
1.83731e-161	0.0179042	0.279	0.541	5.70577e-157	mm10-Pi16
2.00896e-161	0.10795	0.343	0.563	6.23881e-157	mm10-Xpo6
2.01067e-161	-0.22482	0.273	0.648	6.24415e-157	mm10-Tug1
2.06186e-161	-0.0223504	0.179	0.425	6.4031e-157	mm10-Ctsh
2.13099e-161	-0.0606018	0.412	0.745	6.61779e-157	mm10-Arid4b
2.28705e-161	-0.101857	0.491	0.835	7.10243e-157	mm10-Rps7
2.28902e-161	-0.124072	0.093	0.372	7.10857e-157	mm10-Papola
2.34699e-161	-0.11493	0.154	0.451	7.28859e-157	mm10-Ube2j1
2.3849e-161	-0.374149	0.279	0.7	7.40629e-157	mm10-Phlda1
2.66412e-161	-0.115804	0.129	0.407	8.27342e-157	mm10-Fam168b
2.77555e-161	-0.0568505	0.16	0.424	8.61947e-157	mm10-Magoh
2.94309e-161	-0.0711541	0.473	0.793	9.13977e-157	mm10-Tomm7
3.00886e-161	-0.0895798	0.426	0.773	9.34401e-157	mm10-Ubxn4
4.7956e-161	-0.00472291	0.193	0.437	1.48927e-156	mm10-Tnpo3
4.80431e-161	-0.0120163	0.151	0.359	1.49198e-156	mm10-Bcap31
5.55766e-161	-0.120058	0.139	0.429	1.72593e-156	mm10-Cd101
6.0201e-161	-0.0549013	0.15	0.397	1.86954e-156	mm10-Strap
6.65851e-161	-0.00163592	0.169	0.397	2.0678e-156	mm10-Cr1l
6.68477e-161	-0.14763	0.195	0.525	2.07596e-156	mm10-Sntb2
6.97596e-161	-0.434891	0.263	0.69	2.16638e-156	mm10-Zfp36l2
7.0771e-161	-0.203171	0.376	0.757	2.19779e-156	mm10-Apbb1ip
7.07948e-161	-0.0839432	0.133	0.392	2.19853e-156	mm10-Tmed7
7.43929e-161	0.00976132	0.342	0.635	2.31027e-156	mm10-Ttc39b
7.69205e-161	-0.133612	0.292	0.639	2.38877e-156	mm10-Il6ra
7.78602e-161	-0.0445282	0.146	0.372	2.41795e-156	mm10-Mrps21
7.81404e-161	-0.172651	0.199	0.547	2.42665e-156	mm10-Amer2
8.10998e-161	-0.128188	0.136	0.43	2.51855e-156	mm10-Arhgef2
8.35799e-161	-0.0283733	0.243	0.537	2.59557e-156	mm10-Capg
9.18915e-161	-0.0134102	0.477	0.787	2.85369e-156	mm10-Cd68
9.41664e-161	-0.0712103	0.173	0.457	2.92434e-156	mm10-Atp7a
1.0333e-160	-0.04006	0.171	0.421	3.2089e-156	mm10-Ensa
1.06182e-160	-0.148511	0.169	0.487	3.29748e-156	mm10-Sec62
1.07961e-160	-0.0200063	0.211	0.463	3.35274e-156	mm10-Tmem258
1.20167e-160	0.0493132	0.327	0.575	3.73178e-156	mm10-Jpt1
1.4402e-160	-0.0567668	0.353	0.693	4.47253e-156	mm10-Cd84
1.48663e-160	-0.0445163	0.151	0.389	4.61672e-156	mm10-Sh3kbp1
1.86345e-160	-0.0531227	0.14	0.378	5.78693e-156	mm10-Ppp2r1a
1.882e-160	-0.00189621	0.555	0.871	5.84456e-156	mm10-Susd6
2.19647e-160	-0.209518	0.207	0.568	6.82115e-156	mm10-Myo1c
2.28631e-160	-0.127404	0.141	0.442	7.10012e-156	mm10-Isca1
2.3851e-160	-0.115499	0.135	0.428	7.40692e-156	mm10-Mapkapk3
3.25062e-160	-0.0678345	0.12	0.369	1.00948e-155	mm10-Cdk13
3.32671e-160	-0.00698347	0.141	0.35	1.03311e-155	mm10-Fxr1
3.40875e-160	-0.0658898	0.166	0.437	1.05859e-155	mm10-Csnk1e
4.13878e-160	-0.0433455	0.17	0.402	1.2853e-155	mm10-Psmb3
4.27935e-160	0.00589016	0.481	0.777	1.32895e-155	mm10-Ifnar2
5.22146e-160	0.11865	0.457	0.711	1.62152e-155	mm10-Elf1
5.65195e-160	-0.143349	0.425	0.787	1.75521e-155	mm10-Rlf
5.82757e-160	-0.04093	0.118	0.33	1.80975e-155	mm10-Dnttip1
6.16663e-160	-0.0752127	0.212	0.501	1.91505e-155	mm10-Prkcb
7.41171e-160	-0.0677088	0.211	0.502	2.30171e-155	mm10-Rab31
8.73805e-160	0.000826796	0.205	0.427	2.7136e-155	mm10-Scp2
1.0784e-159	-0.0413213	0.313	0.615	3.34896e-155	mm10-Bnip3l
1.4431e-159	-0.0673395	0.134	0.385	4.48156e-155	mm10-Higd2a
1.61661e-159	-0.175228	0.353	0.722	5.02037e-155	mm10-Hnrnpf
1.62039e-159	-0.127654	0.192	0.51	5.03213e-155	mm10-Tnfsf14
1.72988e-159	-0.169173	0.222	0.572	5.37215e-155	mm10-Plec
1.74248e-159	-0.103836	0.243	0.556	5.41129e-155	mm10-Fam76a
2.10433e-159	-0.104846	0.146	0.425	6.53501e-155	mm10-Polr1d
2.29541e-159	-0.0438345	0.124	0.348	7.12839e-155	mm10-Timm17b
2.59519e-159	-0.0717278	0.113	0.344	8.05937e-155	mm10-Bag6
2.98169e-159	-0.0589094	0.161	0.435	9.25963e-155	mm10-Mia3
3.33527e-159	0.0663815	0.254	0.476	1.03577e-154	mm10-Sh3bp2
4.20393e-159	-0.138209	0.163	0.479	1.30553e-154	mm10-Git2
4.62962e-159	-0.0496712	0.178	0.437	1.43773e-154	mm10-Elf4
5.23186e-159	-0.0624543	0.153	0.413	1.62475e-154	mm10-Eapp
5.92639e-159	0.00207223	0.195	0.418	1.84044e-154	mm10-Atp5k
6.00652e-159	-0.024332	0.186	0.441	1.86532e-154	mm10-Hexa
6.40626e-159	-0.15544	0.262	0.614	1.98946e-154	mm10-Itgax
6.71513e-159	-0.0398842	0.189	0.452	2.08538e-154	mm10-Ebi3
7.48027e-159	-0.129589	0.519	0.876	2.323e-154	mm10-Chd2
7.85965e-159	-0.0261655	0.117	0.342	2.44082e-154	mm10-Tpp1
8.55517e-159	-0.0887297	0.094	0.334	2.65681e-154	mm10-Pbx2
9.85798e-159	-0.041411	0.116	0.328	3.06139e-154	mm10-Hmgcl
1.17767e-158	-0.0362429	0.175	0.436	3.65726e-154	mm10-Cdc42ep4
1.19636e-158	0.00813902	0.338	0.63	3.7153e-154	mm10-Dopey2
1.22696e-158	0.079139	0.5	0.767	3.81032e-154	mm10-Hck
1.40036e-158	-0.113662	0.121	0.395	4.34883e-154	mm10-E030030I06Rik
1.43357e-158	-0.0194889	0.401	0.699	4.45197e-154	mm10-Cox6c
2.02928e-158	-0.0171882	0.152	0.375	6.30192e-154	mm10-Taf6l
2.10383e-158	-0.0680836	0.16	0.424	6.53344e-154	mm10-Usp8
2.13474e-158	-0.128622	0.457	0.819	6.62945e-154	mm10-Atf7ip
2.29897e-158	0.0423878	0.318	0.586	7.13944e-154	mm10-Soat1
2.37347e-158	-0.0494588	0.405	0.721	7.37082e-154	mm10-Gnai3
2.82337e-158	-0.0633686	0.099	0.32	8.76797e-154	mm10-Necap2
3.26028e-158	-0.0536938	0.157	0.411	1.01248e-153	mm10-Gm49368
3.593e-158	0.203102	0.425	0.636	1.11581e-153	mm10-Hk1
3.62904e-158	-0.0448658	0.14	0.379	1.127e-153	mm10-Gdi1
3.72767e-158	-0.0109766	0.143	0.347	1.15763e-153	mm10-Cops9
4.32697e-158	-0.116909	0.125	0.41	1.34374e-153	mm10-Hdlbp
4.75288e-158	-0.0342977	0.149	0.382	1.47601e-153	mm10-Fbxw2
6.75695e-158	-0.0723912	0.457	0.783	2.09837e-153	mm10-Supt4a
8.95551e-158	0.00747816	0.278	0.581	2.78113e-153	mm10-Denr
9.39197e-158	-0.0210453	0.17	0.404	2.91668e-153	mm10-Ugp2
9.95953e-158	-0.0953132	0.164	0.448	3.09293e-153	mm10-Dctn4
1.03049e-157	-0.0369077	0.176	0.409	3.20018e-153	mm10-Syap1
1.06837e-157	0.0234697	0.19	0.402	3.31781e-153	mm10-Hsd17b11
1.12422e-157	-0.0887652	0.147	0.417	3.49127e-153	mm10-Dnajc8
1.24123e-157	-0.141796	0.511	0.865	3.85466e-153	mm10-Pafah1b1
1.30792e-157	-0.108837	0.104	0.365	4.06176e-153	mm10-Ddx50
1.42383e-157	0.00786398	0.414	0.719	4.42171e-153	mm10-Rybp
1.44681e-157	-0.0355061	0.209	0.468	4.49308e-153	mm10-Rpl36a
1.51273e-157	-0.0901047	0.267	0.591	4.69778e-153	mm10-Amn1
1.6173e-157	-0.0748023	0.23	0.514	5.02254e-153	mm10-Saraf
1.83814e-157	-0.150814	0.123	0.427	5.70835e-153	mm10-Gfod1
1.85745e-157	-0.0525341	0.193	0.481	5.7683e-153	mm10-Prpf38b
1.89178e-157	-0.0269959	0.181	0.434	5.87493e-153	mm10-Ublcp1
2.12049e-157	-0.0895061	0.113	0.37	6.58519e-153	mm10-Thrap3
2.23056e-157	0.0332689	0.172	0.383	6.92701e-153	mm10-Stk38l
2.56176e-157	-0.0641883	0.175	0.434	7.95553e-153	mm10-Slc44a2
2.84938e-157	-0.0325275	0.265	0.547	8.84876e-153	mm10-R3hdm4
3.01947e-157	-0.0898218	0.114	0.367	9.37696e-153	mm10-Ppp1r9b
3.34617e-157	0.0576597	0.141	0.275	1.03915e-152	mm10-Rbck1
3.79145e-157	-0.201634	0.411	0.792	1.17743e-152	mm10-Sra1
4.1427e-157	-0.0612752	0.138	0.384	1.28651e-152	mm10-Hnrnpul2
4.16037e-157	-0.0365495	0.123	0.335	1.292e-152	mm10-Arhgap4
4.86742e-157	-0.0770439	0.399	0.745	1.51158e-152	mm10-M6pr
4.96333e-157	-0.0778116	0.146	0.403	1.54136e-152	mm10-Ndufa6
5.4963e-157	-0.0861376	0.132	0.4	1.70688e-152	mm10-Pip5k1a
6.57435e-157	-0.0261976	0.218	0.471	2.04166e-152	mm10-Birc2
7.54364e-157	-0.0555325	0.181	0.436	2.34268e-152	mm10-Cox5a
9.72285e-157	-0.285305	0.476	0.87	3.01943e-152	mm10-Tuba1c
9.87121e-157	-0.0838797	0.133	0.399	3.0655e-152	mm10-Galnt11
1.13856e-156	-0.0163335	0.118	0.319	3.53581e-152	mm10-Sp2
1.42301e-156	-0.118939	0.477	0.82	4.41916e-152	mm10-Ost4
1.46554e-156	0.104366	0.544	0.782	4.55125e-152	mm10-Unc93b1
1.67831e-156	-0.198454	0.129	0.456	5.21198e-152	mm10-Tubb6
1.81925e-156	-0.0346936	0.409	0.736	5.64967e-152	mm10-Wipf1
1.93086e-156	-0.0904206	0.506	0.859	5.99627e-152	mm10-Iqsec1
1.95336e-156	-0.0880059	0.264	0.576	6.06616e-152	mm10-Flot1
2.31715e-156	-0.0867398	0.092	0.334	7.1959e-152	mm10-Alox5
2.38056e-156	-0.117681	0.105	0.378	7.39283e-152	mm10-Srsf1
2.39417e-156	-0.0891747	0.378	0.697	7.43508e-152	mm10-Brk1
2.57973e-156	-0.0837785	0.32	0.642	8.01135e-152	mm10-Flna
2.93521e-156	-0.0942732	0.129	0.4	9.11529e-152	mm10-Tet3
2.98498e-156	-0.0434821	0.451	0.786	9.26986e-152	mm10-Xylt1
3.37355e-156	-0.0251912	0.141	0.362	1.04766e-151	mm10-Pik3cd
3.89275e-156	-0.197125	0.141	0.469	1.20889e-151	mm10-Zfp608
4.27959e-156	-0.0673961	0.154	0.409	1.32903e-151	mm10-Gsk3b
4.80016e-156	-0.0819756	0.149	0.418	1.49069e-151	mm10-Aplp2
5.02901e-156	-0.054573	0.256	0.551	1.56176e-151	mm10-Cyfip1
5.2298e-156	-0.0666189	0.216	0.494	1.62412e-151	mm10-Ier3ip1
5.79074e-156	-0.102588	0.156	0.445	1.79831e-151	mm10-Trpm7
5.88251e-156	-0.0527339	0.462	0.771	1.82681e-151	mm10-Rab2a
6.18171e-156	0.137204	0.313	0.527	1.91973e-151	mm10-Grn
6.44696e-156	-0.0818847	0.138	0.407	2.0021e-151	mm10-Ube2f
6.74289e-156	-0.0323945	0.148	0.399	2.09401e-151	mm10-Utrn
6.87329e-156	0.094047	0.417	0.676	2.1345e-151	mm10-Plgrkt
7.67294e-156	-0.0288939	0.201	0.446	2.38283e-151	mm10-Atp1a3
7.67308e-156	-0.0510963	0.461	0.774	2.38288e-151	mm10-Eef1b2
9.26557e-156	-0.0707465	0.186	0.476	2.87742e-151	mm10-Tinf2
9.88528e-156	-0.104029	0.501	0.85	3.06987e-151	mm10-Slc2a1
1.17023e-155	-0.0499173	0.494	0.822	3.63415e-151	mm10-Lpin2
1.3405e-155	0.0721983	0.408	0.665	4.16291e-151	mm10-Washc4
1.47343e-155	-0.108956	0.234	0.586	4.57574e-151	mm10-Gpr84
1.85504e-155	-0.0248782	0.415	0.733	5.76083e-151	mm10-Osbpl9
2.41384e-155	0.0496283	0.208	0.409	7.49617e-151	mm10-Arhgap26
2.41993e-155	-0.023202	0.131	0.348	7.51509e-151	mm10-Tmem131l
2.89403e-155	-0.0136253	0.268	0.565	8.98739e-151	mm10-Metrnl
3.09407e-155	0.172766	0.355	0.525	9.60865e-151	mm10-Tmem184b
3.24449e-155	-0.014767	0.185	0.437	1.00758e-150	mm10-Pik3r1
3.43278e-155	-0.061157	0.113	0.35	1.06605e-150	mm10-Shoc2
3.46332e-155	0.0770267	0.239	0.418	1.07553e-150	mm10-Hsh2d
4.39158e-155	-0.0649837	0.201	0.51	1.36381e-150	mm10-Zfp622
5.25912e-155	-0.143921	0.461	0.826	1.63322e-150	mm10-Il17ra
5.41782e-155	-0.085666	0.452	0.784	1.68251e-150	mm10-Rps5
6.80214e-155	-0.101731	0.121	0.39	2.11241e-150	mm10-Pgghg
6.87509e-155	-0.0606888	0.128	0.362	2.13506e-150	mm10-Ptges3
8.37518e-155	0.115923	0.366	0.6	2.60091e-150	mm10-Hk3
9.50548e-155	-0.0587338	0.113	0.338	2.95193e-150	mm10-Ap2m1
1.12195e-154	-0.0882668	0.13	0.396	3.48423e-150	mm10-Nt5c2
1.12913e-154	-0.0290586	0.183	0.44	3.50651e-150	mm10-Bmp2k
1.19655e-154	-0.096993	0.135	0.405	3.71588e-150	mm10-Ppp2r5c
1.65889e-154	-0.145649	0.41	0.792	5.1517e-150	mm10-Rilpl2
1.8182e-154	-0.0251902	0.14	0.355	5.64641e-150	mm10-Rnf115
2.03385e-154	-0.0185095	0.224	0.499	6.31612e-150	mm10-Il2rg
2.03849e-154	-0.122985	0.138	0.424	6.33054e-150	mm10-Foxo3
2.16124e-154	-0.0023577	0.184	0.4	6.71174e-150	mm10-Os9
2.21716e-154	-0.178069	0.331	0.711	6.8854e-150	mm10-Cwc25
2.37585e-154	-0.23192	0.459	0.847	7.37821e-150	mm10-Jmjd1c
2.43177e-154	-0.0417896	0.224	0.504	7.55187e-150	mm10-Atg7
3.02366e-154	-0.0927102	0.184	0.472	9.38998e-150	mm10-Washc2
3.05867e-154	-0.0811946	0.531	0.858	9.49869e-150	mm10-Rpl27
3.10779e-154	-0.108247	0.142	0.419	9.65123e-150	mm10-Eif4g3
3.25762e-154	-0.128051	0.403	0.764	1.01165e-149	mm10-Cd80
3.26279e-154	0.057211	0.553	0.821	1.01326e-149	mm10-Rhbdf2
3.28893e-154	-0.373122	0.448	0.856	1.02138e-149	mm10-Nktr
3.97689e-154	0.110299	0.288	0.5	1.23502e-149	mm10-Xdh
4.23099e-154	0.0775625	0.359	0.604	1.31393e-149	mm10-Psma7
4.44869e-154	-0.0518953	0.175	0.436	1.38154e-149	mm10-Mier1
4.68393e-154	-0.08945	0.117	0.369	1.45459e-149	mm10-Tbl1xr1
5.53446e-154	0.170625	0.383	0.569	1.71873e-149	mm10-I830077J02Rik
5.98286e-154	-0.100862	0.241	0.57	1.85798e-149	mm10-Zfp292
6.02837e-154	-0.079183	0.331	0.667	1.87211e-149	mm10-Noct
7.25858e-154	-0.0113059	0.269	0.546	2.25415e-149	mm10-Svil
7.37818e-154	-0.0263915	0.124	0.32	2.29129e-149	mm10-Cox14
7.71488e-154	-0.0272129	0.14	0.35	2.39586e-149	mm10-Ccndbp1
7.81091e-154	0.0135727	0.208	0.454	2.42568e-149	mm10-Mllt6
8.34694e-154	-0.0136309	0.139	0.362	2.59214e-149	mm10-Dgkg
8.45187e-154	-0.154455	0.379	0.738	2.62473e-149	mm10-Ppp2ca
8.56465e-154	-0.27827	0.383	0.783	2.65975e-149	mm10-Chd4
8.7622e-154	-0.0321435	0.221	0.491	2.7211e-149	mm10-B9d2
8.8613e-154	-0.239151	0.216	0.587	2.75188e-149	mm10-Rasa2
8.93455e-154	-0.140551	0.301	0.644	2.77462e-149	mm10-Rpl35
9.51502e-154	-0.0320446	0.129	0.345	2.95489e-149	mm10-Tmem128
9.93337e-154	-0.0517801	0.138	0.373	3.08481e-149	mm10-St3gal4
1.04674e-153	-0.121015	0.451	0.792	3.25064e-149	mm10-Rps15
1.16963e-153	0.152066	0.303	0.46	3.63227e-149	mm10-Nono
1.23078e-153	-0.117667	0.438	0.784	3.82219e-149	mm10-Ypel3
1.26026e-153	-0.196909	0.124	0.441	3.91375e-149	mm10-Pip5k1c
1.44899e-153	-0.0416652	0.131	0.364	4.49985e-149	mm10-Diaph2
1.49482e-153	-0.180525	0.115	0.426	4.64216e-149	mm10-Klhl24
1.52006e-153	-0.181508	0.277	0.642	4.72055e-149	mm10-Klf7
1.54023e-153	0.00801371	0.138	0.345	4.7832e-149	mm10-Dock11
1.5803e-153	-0.0583946	0.178	0.456	4.90762e-149	mm10-Mpp7
2.58023e-153	0.115163	0.258	0.427	8.01289e-149	mm10-Sgk3
2.69309e-153	-0.055783	0.21	0.477	8.36339e-149	mm10-Dgkd
3.20865e-153	0.0492585	0.148	0.322	9.96447e-149	mm10-Mrps28
3.32955e-153	0.0213	0.148	0.347	1.03399e-148	mm10-Anks1
3.41539e-153	-0.220352	0.086	0.397	1.06065e-148	mm10-Borcs6
3.79264e-153	-0.030019	0.132	0.335	1.17781e-148	mm10-Lamtor2
4.50637e-153	-0.100635	0.407	0.744	1.39945e-148	mm10-Grk2
4.80413e-153	-0.00384741	0.165	0.396	1.49192e-148	mm10-Camk1d
4.85787e-153	-0.0217519	0.132	0.345	1.50861e-148	mm10-Gpbp1l1
5.46194e-153	-0.0198793	0.129	0.342	1.69621e-148	mm10-Oxsr1
5.64449e-153	-0.0301611	0.55	0.852	1.7529e-148	mm10-Capza1
5.78061e-153	0.0647138	0.386	0.618	1.79517e-148	mm10-Ankfy1
6.10213e-153	-0.0724792	0.164	0.427	1.89502e-148	mm10-Stk38
6.18519e-153	-0.00697075	0.171	0.395	1.92081e-148	mm10-Mia2
7.66224e-153	-0.0308226	0.143	0.368	2.37951e-148	mm10-Mau2
8.3606e-153	0.0422276	0.271	0.514	2.59638e-148	mm10-Csf2rb2
8.42859e-153	0.0472631	0.398	0.68	2.6175e-148	mm10-Sgpl1
9.11737e-153	-0.174849	0.24	0.591	2.8314e-148	mm10-Arl4c
1.07709e-152	-0.153389	0.184	0.503	3.34489e-148	mm10-Hdac4
1.08644e-152	-0.159301	0.313	0.67	3.37392e-148	mm10-Ifnar1
1.1455e-152	-0.0620179	0.122	0.356	3.55735e-148	mm10-Bnip2
1.24782e-152	-0.116391	0.374	0.746	3.87509e-148	mm10-Osgin1
1.28067e-152	0.00354804	0.366	0.651	3.97713e-148	mm10-Bcl2l1
1.32836e-152	-0.106386	0.404	0.737	4.12522e-148	mm10-Serp1
1.35287e-152	0.00393397	0.118	0.293	4.20134e-148	mm10-Adnp2
1.59521e-152	-0.0996382	0.381	0.716	4.95391e-148	mm10-Gm14005
1.62283e-152	-0.093613	0.114	0.372	5.03968e-148	mm10-Rc3h1
1.71997e-152	-0.156236	0.419	0.78	5.34138e-148	mm10-Ppp1r10
1.90248e-152	-0.0358227	0.492	0.812	5.90814e-148	mm10-Rrbp1
2.05283e-152	0.0548473	0.529	0.787	6.37507e-148	mm10-Cd82
2.05436e-152	-0.0170796	0.176	0.419	6.37982e-148	mm10-Gm17619
2.65517e-152	-0.00869717	0.321	0.6	8.24562e-148	mm10-Mpc1
2.73016e-152	-0.0628361	0.157	0.417	8.47851e-148	mm10-Asap1
2.81831e-152	0.0656109	0.331	0.596	8.75226e-148	mm10-Ugcg
2.89887e-152	-0.178962	0.29	0.653	9.00244e-148	mm10-Myadm
2.90913e-152	0.202862	0.487	0.683	9.03432e-148	mm10-Nod1
3.09717e-152	-0.0850163	0.367	0.732	9.61825e-148	mm10-Dedd2
3.74781e-152	0.017623	0.181	0.381	1.16388e-147	mm10-Tbc1d1
4.04155e-152	-0.0325355	0.125	0.345	1.2551e-147	mm10-Arl8b
4.34469e-152	-0.384925	0.385	0.801	1.34924e-147	mm10-Fosb
4.80029e-152	-0.220619	0.334	0.713	1.49073e-147	mm10-Cd300a
4.82408e-152	-0.129638	0.112	0.396	1.49812e-147	mm10-Foxn2
6.28815e-152	-0.0337148	0.169	0.403	1.95279e-147	mm10-Kctd20
6.37707e-152	0.0011278	0.498	0.788	1.9804e-147	mm10-Sirpb1b
8.8741e-152	-0.0618905	0.418	0.752	2.75585e-147	mm10-Atp6ap2
8.98995e-152	0.0199222	0.21	0.448	2.79183e-147	mm10-Rab9
1.07906e-151	-0.042324	0.118	0.335	3.35101e-147	mm10-Wtap
1.25546e-151	-0.0431079	0.313	0.613	3.89882e-147	mm10-Ankrd17
1.39467e-151	-0.0823378	0.4	0.719	4.33114e-147	mm10-1810058I24Rik
1.4697e-151	-0.0446503	0.103	0.312	4.56414e-147	mm10-Rinl
1.54872e-151	-0.0461201	0.125	0.348	4.80954e-147	mm10-Nrbf2
1.78491e-151	0.0132022	0.166	0.366	5.54304e-147	mm10-Ap3b1
1.8641e-151	-0.0393583	0.178	0.431	5.78895e-147	mm10-Pds5a
1.86662e-151	-0.0102546	0.13	0.318	5.7968e-147	mm10-Ube2m
1.89381e-151	-0.0724949	0.108	0.344	5.88123e-147	mm10-Cop1
2.21926e-151	0.128284	0.484	0.707	6.8919e-147	mm10-Zcchc2
2.33051e-151	-0.0386573	0.299	0.639	7.23739e-147	mm10-Cpeb4
2.33458e-151	-0.157864	0.271	0.61	7.25004e-147	mm10-Rpsa
2.3725e-151	-0.0966908	0.136	0.401	7.3678e-147	mm10-Lamtor3
2.67409e-151	-0.0507311	0.113	0.338	8.30439e-147	mm10-Trmt112
2.82634e-151	-0.0974835	0.258	0.576	8.77721e-147	mm10-Rpl14
2.85495e-151	0.0481823	0.276	0.525	8.86604e-147	mm10-A530064D06Rik
2.99076e-151	-0.0821869	0.109	0.352	9.28779e-147	mm10-Actn4
2.99086e-151	-0.0747811	0.098	0.335	9.28812e-147	mm10-Hnrnpa1
3.17626e-151	-0.105492	0.372	0.708	9.86387e-147	mm10-Sirpa
3.22948e-151	-0.0544198	0.134	0.367	1.00291e-146	mm10-Psmd4
3.68132e-151	-0.0124445	0.337	0.621	1.14323e-146	mm10-Glipr1
4.98785e-151	-0.0809996	0.087	0.314	1.54898e-146	mm10-March6
5.61642e-151	-0.224599	0.436	0.815	1.74418e-146	mm10-Gpcpd1
5.95729e-151	-0.0319723	0.15	0.403	1.85004e-146	mm10-Tpp2
6.41481e-151	-0.0614632	0.163	0.428	1.99212e-146	mm10-Smad4
6.71263e-151	0.0623505	0.176	0.353	2.08461e-146	mm10-Pank2
6.92044e-151	-0.0199645	0.196	0.451	2.14914e-146	mm10-Slc31a1
7.37053e-151	-0.10115	0.352	0.677	2.28892e-146	mm10-Rpl22
8.13612e-151	-0.429627	0.433	0.843	2.52667e-146	mm10-Nr4a1
9.27646e-151	-0.0842105	0.119	0.365	2.8808e-146	mm10-Pcif1
1.00906e-150	-0.115476	0.108	0.373	3.13364e-146	mm10-Zfp638
1.13363e-150	0.139728	0.366	0.583	3.52049e-146	mm10-Fam129a
1.21364e-150	-0.0582672	0.212	0.489	3.76894e-146	mm10-Fuca1
1.23427e-150	0.122962	0.575	0.816	3.83304e-146	mm10-Carhsp1
1.28344e-150	-0.0854677	0.102	0.339	3.98573e-146	mm10-Bud31
1.28707e-150	-0.0697597	0.378	0.718	3.99698e-146	mm10-Akap13
1.42754e-150	-0.137664	0.188	0.499	4.43321e-146	mm10-Fam110a
1.47587e-150	-0.129034	0.137	0.431	4.58333e-146	mm10-Dhx38
1.62258e-150	-0.0358873	0.113	0.336	5.03892e-146	mm10-Arhgap17
1.80534e-150	-0.0588614	0.122	0.345	5.60647e-146	mm10-Atp5a1
2.25137e-150	0.0150443	0.154	0.357	6.99161e-146	mm10-Ston2
2.47351e-150	-0.0614804	0.261	0.555	7.68149e-146	mm10-Upf2
2.94005e-150	-0.0261447	0.136	0.348	9.13033e-146	mm10-Nras
2.98922e-150	-0.070433	0.152	0.409	9.28304e-146	mm10-Fry
3.46219e-150	-0.0882844	0.122	0.372	1.07518e-145	mm10-Ppm1a
3.57404e-150	-0.0816505	0.109	0.35	1.10992e-145	mm10-Kdm5c
4.16705e-150	-0.200153	0.114	0.437	1.29408e-145	mm10-Tsc22d2
4.37903e-150	-0.035866	0.154	0.393	1.35991e-145	mm10-Phf21a
4.50389e-150	-0.0680458	0.11	0.335	1.39868e-145	mm10-Mapk3
4.52642e-150	0.13142	0.314	0.461	1.40568e-145	mm10-Stard3
5.00742e-150	-0.0867403	0.285	0.593	1.55505e-145	mm10-Gpi1
5.04988e-150	-0.0550106	0.162	0.413	1.56824e-145	mm10-Tbc1d14
5.17143e-150	-0.061465	0.124	0.357	1.60599e-145	mm10-Eif4ebp2
6.26668e-150	-0.0814782	0.188	0.464	1.94612e-145	mm10-Gm14548
7.43494e-150	-0.0740676	0.118	0.355	2.30892e-145	mm10-Hnrnpd
7.69592e-150	-0.156093	0.121	0.415	2.38997e-145	mm10-Slk
8.12317e-150	-0.13719	0.477	0.84	2.52265e-145	mm10-Igf1r
9.32886e-150	-0.0345638	0.149	0.372	2.89708e-145	mm10-Hsbp1
1.11075e-149	-0.114752	0.31	0.639	3.44943e-145	mm10-Atg3
1.12051e-149	-0.0773285	0.272	0.586	3.47973e-145	mm10-Ik
1.1305e-149	-0.0738967	0.142	0.393	3.51076e-145	mm10-Dyrk1a
1.19315e-149	-0.0396053	0.276	0.589	3.70531e-145	mm10-Gns
1.25676e-149	-0.157771	0.535	0.882	3.90286e-145	mm10-Rpl26
1.29379e-149	0.110185	0.577	0.818	4.01786e-145	mm10-D17Wsu92e
1.45775e-149	-0.137697	0.322	0.684	4.52705e-145	mm10-Tgfb1
1.54194e-149	-0.143625	0.374	0.733	4.7885e-145	mm10-Klf3
1.6559e-149	-0.123883	0.119	0.39	5.14239e-145	mm10-Treml4
1.75934e-149	-0.0128143	0.275	0.549	5.46364e-145	mm10-Cyld
1.80883e-149	0.130046	0.342	0.539	5.61733e-145	mm10-Milr1
1.84216e-149	-0.090434	0.431	0.775	5.72084e-145	mm10-Gpr132
1.84363e-149	-0.0928188	0.141	0.403	5.7254e-145	mm10-Mettl9
1.9634e-149	-0.136454	0.139	0.432	6.09734e-145	mm10-Ikzf1
2.06413e-149	-0.0536232	0.249	0.546	6.41017e-145	mm10-Timp2
2.13308e-149	-0.0988731	0.138	0.404	6.62427e-145	mm10-Sptan1
2.61743e-149	0.0727549	0.235	0.438	8.12843e-145	mm10-Sft2d2
2.79744e-149	-0.0310392	0.122	0.328	8.68745e-145	mm10-Atp6v0c
2.90723e-149	-0.0789227	0.494	0.826	9.0284e-145	mm10-Sertad1
3.79038e-149	-0.0858852	0.109	0.361	1.1771e-144	mm10-Flcn
3.8353e-149	-0.124451	0.261	0.576	1.19105e-144	mm10-Rpl12
3.88439e-149	-0.112771	0.354	0.693	1.2063e-144	mm10-Sin3b
3.94581e-149	-0.0835568	0.131	0.379	1.22537e-144	mm10-Arpc1a
4.73043e-149	-0.0129308	0.152	0.352	1.46903e-144	mm10-Rnf31
4.81443e-149	-0.206866	0.148	0.473	1.49512e-144	mm10-Cep83
5.764e-149	-0.196393	0.394	0.764	1.79001e-144	mm10-Actn1
5.78381e-149	0.0423422	0.155	0.33	1.79616e-144	mm10-Vrk1
5.80061e-149	-0.0244853	0.358	0.662	1.80138e-144	mm10-Abtb2
5.80753e-149	-0.0262618	0.224	0.506	1.80353e-144	mm10-Pmaip1
6.45859e-149	-0.177677	0.224	0.566	2.00572e-144	mm10-Emp3
7.52297e-149	-0.158495	0.422	0.781	2.33626e-144	mm10-Fgd3
7.85974e-149	-0.0107515	0.151	0.356	2.44084e-144	mm10-Spin1
9.20834e-149	-0.0979946	0.283	0.618	2.85965e-144	mm10-Eea1
9.59469e-149	0.0365236	0.241	0.493	2.97963e-144	mm10-Mbnl1
1.02779e-148	-0.0812483	0.142	0.395	3.19182e-144	mm10-Psmd8
1.10515e-148	-0.103572	0.103	0.361	3.43204e-144	mm10-Ggnbp2
1.23455e-148	-0.158191	0.124	0.417	3.83391e-144	mm10-Isyna1
1.3336e-148	-0.0487812	0.156	0.393	4.14151e-144	mm10-Ndfip2
1.35623e-148	0.0157882	0.212	0.447	4.21176e-144	mm10-Snu13
1.44448e-148	-0.0537948	0.153	0.403	4.48582e-144	mm10-Kbtbd7
1.71803e-148	-0.102251	0.496	0.826	5.33535e-144	mm10-Atp6v0d1
1.90996e-148	-0.273947	0.406	0.794	5.93137e-144	mm10-P4hb
2.16925e-148	-0.0932158	0.103	0.353	6.73661e-144	mm10-Arhgap24
2.20455e-148	-0.0166591	0.173	0.404	6.84623e-144	mm10-Slc44a1
2.22583e-148	-0.0844754	0.122	0.368	6.91233e-144	mm10-Tmem167
2.32601e-148	0.0323234	0.143	0.33	7.22341e-144	mm10-Agfg1
2.44946e-148	-0.0368957	0.161	0.386	7.60679e-144	mm10-Sfxn5
2.55333e-148	-0.129538	0.128	0.413	7.92936e-144	mm10-Nrbp1
3.46115e-148	-0.127089	0.113	0.392	1.07486e-143	mm10-Cnppd1
4.08618e-148	-0.0263148	0.198	0.458	1.26896e-143	mm10-Pnpo
4.59604e-148	-0.122258	0.24	0.557	1.4273e-143	mm10-Bsg
5.09442e-148	-0.0334562	0.101	0.298	1.58207e-143	mm10-Arap3
5.1105e-148	-0.0753576	0.114	0.35	1.58707e-143	mm10-Zcrb1
5.62994e-148	0.00272254	0.189	0.421	1.74838e-143	mm10-Acsl4
5.98117e-148	0.0474555	0.17	0.342	1.85745e-143	mm10-Hist1h2be
6.15361e-148	0.00330167	0.196	0.417	1.911e-143	mm10-Dnajc13
6.80875e-148	0.143786	0.511	0.76	2.11446e-143	mm10-Atp11b
7.01899e-148	-0.114904	0.108	0.365	2.17975e-143	mm10-Supt20
7.11766e-148	-0.243846	0.423	0.808	2.21039e-143	mm10-Ankrd11
9.04713e-148	-0.177067	0.117	0.416	2.80959e-143	mm10-Sesn2
9.15995e-148	-0.137656	0.207	0.518	2.84462e-143	mm10-Naca
9.90481e-148	-0.0357508	0.155	0.4	3.07594e-143	mm10-Traf3
1.05358e-147	0.0133635	0.192	0.397	3.27188e-143	mm10-Ccnyl1
1.08762e-147	-0.111049	0.326	0.669	3.37759e-143	mm10-Dgat2
1.14397e-147	-0.0646574	0.12	0.355	3.55258e-143	mm10-Ctdsp1
1.20028e-147	-0.0569554	0.26	0.542	3.72746e-143	mm10-Rps4x
1.30167e-147	-0.111497	0.109	0.371	4.04234e-143	mm10-Huwe1
1.37253e-147	0.0373679	0.32	0.59	4.26238e-143	mm10-Cdc42ep2
1.75404e-147	-0.0448052	0.155	0.39	5.44717e-143	mm10-Mctp1
1.80413e-147	-0.100777	0.159	0.426	5.60274e-143	mm10-Chmp3
1.96021e-147	0.0590435	0.266	0.511	6.08743e-143	mm10-Rnf19a
2.29344e-147	-0.0681234	0.187	0.453	7.12229e-143	mm10-Cisd2
2.337e-147	-0.0859426	0.139	0.402	7.25756e-143	mm10-Ncoa3
2.39467e-147	0.0195022	0.199	0.413	7.43664e-143	mm10-Vav3
2.66591e-147	-0.124507	0.236	0.551	8.27898e-143	mm10-Pira2
2.72961e-147	-0.407722	0.466	0.863	8.47681e-143	mm10-Atf4
2.90587e-147	-0.107051	0.12	0.39	9.02418e-143	mm10-Ilf3
2.98699e-147	-0.190413	0.367	0.732	9.27608e-143	mm10-Nfam1
3.0256e-147	-0.278504	0.129	0.472	9.396e-143	mm10-Mga
3.28547e-147	-0.0429537	0.155	0.389	1.0203e-142	mm10-Phyh
3.37495e-147	-0.0734707	0.106	0.326	1.04809e-142	mm10-Mff
3.39843e-147	-0.173868	0.403	0.77	1.05538e-142	mm10-Lfng
3.66576e-147	-0.0443638	0.097	0.293	1.1384e-142	mm10-Szrd1
5.23696e-147	-0.0135836	0.132	0.327	1.62634e-142	mm10-9530068E07Rik
5.67529e-147	-0.0329337	0.131	0.353	1.76246e-142	mm10-Il1bos
6.62913e-147	-0.184199	0.399	0.773	2.05868e-142	mm10-Ddit3
6.65041e-147	-0.0862348	0.131	0.39	2.06528e-142	mm10-Agtpbp1
8.5626e-147	0.0821283	0.37	0.618	2.65912e-142	mm10-Cers6
1.0185e-146	-0.0242195	0.11	0.323	3.16294e-142	mm10-Hmgcr
1.07448e-146	-0.0816977	0.135	0.387	3.3368e-142	mm10-Clip1
1.14585e-146	-0.0404548	0.186	0.436	3.55845e-142	mm10-Dync1i2
1.20921e-146	-0.116206	0.1	0.364	3.75519e-142	mm10-Ubxn2a
1.24215e-146	-0.0971337	0.114	0.364	3.8575e-142	mm10-Aurkaip1
1.3489e-146	-0.100528	0.469	0.795	4.189e-142	mm10-Arpc4
1.35052e-146	-0.111168	0.498	0.863	4.19404e-142	mm10-Sqstm1
1.38658e-146	-0.0715044	0.234	0.508	4.30604e-142	mm10-Slc25a5
1.70442e-146	-0.0238342	0.149	0.365	5.29307e-142	mm10-Plcg2
1.85906e-146	-0.0584581	0.105	0.315	5.7733e-142	mm10-Mrpl20
1.94502e-146	-0.00111228	0.361	0.644	6.04027e-142	mm10-Dhrs7
2.04775e-146	-0.1424	0.392	0.76	6.35929e-142	mm10-Gadd45a
2.14523e-146	-0.0929189	0.272	0.594	6.66202e-142	mm10-Larp4b
2.17236e-146	-0.182811	0.213	0.563	6.74627e-142	mm10-Arrdc3
2.20214e-146	-0.0409519	0.127	0.342	6.83874e-142	mm10-Tspyl1
2.73147e-146	-0.0566163	0.102	0.326	8.48258e-142	mm10-Mapk1
2.79937e-146	-0.067771	0.113	0.357	8.69344e-142	mm10-Slco3a1
2.94123e-146	-0.0048565	0.457	0.757	9.134e-142	mm10-Rab44
3.27854e-146	-0.11565	0.251	0.572	1.01815e-141	mm10-Gm26740
3.3329e-146	-0.133481	0.164	0.458	1.03503e-141	mm10-Tomm20
3.47152e-146	-0.161871	0.097	0.383	1.07808e-141	mm10-Mbtd1
3.84652e-146	0.000841531	0.422	0.734	1.19454e-141	mm10-Nfil3
3.93466e-146	0.0862156	0.287	0.489	1.22191e-141	mm10-Ubtd1
4.7827e-146	-0.0395538	0.128	0.341	1.48527e-141	mm10-Ube2q1
5.52253e-146	0.132406	0.248	0.382	1.71502e-141	mm10-H2-T24
5.65778e-146	-0.0805767	0.115	0.364	1.75702e-141	mm10-Tnrc6a
5.81834e-146	-0.029094	0.516	0.829	1.80689e-141	mm10-Arrdc4
5.96959e-146	-0.153372	0.108	0.393	1.85386e-141	mm10-C130050O18Rik
7.65145e-146	-0.115232	0.11	0.373	2.37616e-141	mm10-St13
9.62457e-146	-0.0853831	0.149	0.42	2.98891e-141	mm10-Dnaja2
1.02621e-145	-0.00588254	0.44	0.729	3.18689e-141	mm10-Tbk1
1.14944e-145	-0.0566412	0.15	0.396	3.56957e-141	mm10-Edem1
1.1822e-145	-0.0391531	0.15	0.369	3.67132e-141	mm10-Gm10076
1.20723e-145	-0.0418609	0.128	0.341	3.74904e-141	mm10-Tmem154
1.2177e-145	0.103523	0.251	0.437	3.78157e-141	mm10-Snap29
1.28047e-145	-0.0215229	0.102	0.279	3.97651e-141	mm10-Hcfc1r1
1.28694e-145	-0.0257176	0.185	0.422	3.99658e-141	mm10-Tkt
1.34108e-145	-0.105468	0.11	0.361	4.16471e-141	mm10-Prr14
1.4703e-145	-0.0302363	0.338	0.631	4.56601e-141	mm10-Pbx1
1.99832e-145	-0.176108	0.15	0.464	6.20578e-141	mm10-Pold4
2.1654e-145	-0.101091	0.499	0.831	6.72465e-141	mm10-Spty2d1
2.39169e-145	-0.00399315	0.393	0.71	7.42738e-141	mm10-Cass4
2.9934e-145	-0.0709543	0.079	0.292	9.29601e-141	mm10-Cic
3.08393e-145	-0.0538514	0.131	0.35	9.57715e-141	mm10-Eif3f
3.20387e-145	-0.195926	0.148	0.466	9.94961e-141	mm10-Cd300lb
3.22192e-145	-0.052541	0.122	0.333	1.00057e-140	mm10-Psmb5
3.26687e-145	-0.22384	0.269	0.63	1.01453e-140	mm10-Calr
3.30477e-145	0.0500149	0.499	0.774	1.0263e-140	mm10-Il13ra1
3.67425e-145	-0.0800552	0.089	0.321	1.14104e-140	mm10-Opa3
3.79132e-145	0.0141674	0.309	0.595	1.17739e-140	mm10-Rest
4.46452e-145	-0.0184015	0.144	0.362	1.38646e-140	mm10-Lncpint
4.60306e-145	-0.107157	0.091	0.337	1.42948e-140	mm10-Ikbkb
4.6691e-145	-0.104902	0.106	0.358	1.44999e-140	mm10-Zzef1
5.15542e-145	0.0575077	0.227	0.425	1.60102e-140	mm10-Gca
5.37632e-145	0.171307	0.373	0.598	1.66962e-140	mm10-Ppp1r15b
5.44191e-145	-0.0374553	0.129	0.342	1.68998e-140	mm10-Zfand6
5.74114e-145	-0.0360202	0.107	0.301	1.78291e-140	mm10-Nucb1
5.79479e-145	-0.225197	0.24	0.596	1.79957e-140	mm10-Mdh2
5.95003e-145	-0.193503	0.109	0.411	1.84778e-140	mm10-Kif5b
8.03907e-145	-0.0210893	0.133	0.335	2.49653e-140	mm10-Dynlrb1
1.03268e-144	-0.163488	0.111	0.4	3.20699e-140	mm10-Hnrnpab
1.23695e-144	-0.185228	0.326	0.701	3.84135e-140	mm10-Rhob
1.3725e-144	-0.124445	0.291	0.642	4.2623e-140	mm10-Ltb
1.8642e-144	-0.072481	0.143	0.39	5.78926e-140	mm10-Esyt2
1.91166e-144	0.0934404	0.559	0.829	5.93667e-140	mm10-4833407H14Rik
1.93188e-144	-0.129219	0.094	0.35	5.99945e-140	mm10-Slc12a6
2.09452e-144	0.0509988	0.545	0.818	6.50453e-140	mm10-Sik3
2.29364e-144	0.00107446	0.354	0.625	7.12289e-140	mm10-Creg1
2.61552e-144	-0.121919	0.074	0.325	8.1225e-140	mm10-Icosl
2.96243e-144	-0.10022	0.117	0.377	9.19983e-140	mm10-Mafg
3.02372e-144	0.0271248	0.388	0.697	9.39017e-140	mm10-Homer1
3.1357e-144	0.153566	0.339	0.532	9.73793e-140	mm10-Gm46224
3.22902e-144	-0.10063	0.205	0.51	1.00277e-139	mm10-Impact
3.31838e-144	-0.136699	0.446	0.787	1.03052e-139	mm10-Arhgdia
3.55775e-144	-0.128893	0.127	0.398	1.10486e-139	mm10-Fam50a
4.11613e-144	-0.0708022	0.141	0.385	1.27826e-139	mm10-Mtpn
5.43419e-144	-0.0290056	0.161	0.389	1.68759e-139	mm10-Sec14l1
6.35007e-144	-0.268896	0.293	0.673	1.97201e-139	mm10-Dynll1
6.98979e-144	-0.169825	0.311	0.658	2.17068e-139	mm10-Rab32
7.41363e-144	-0.0773817	0.442	0.764	2.3023e-139	mm10-Sept7
7.55563e-144	-0.0666103	0.127	0.357	2.3464e-139	mm10-Ndfip1
8.11384e-144	-0.0711039	0.106	0.331	2.51975e-139	mm10-Cnot1
8.15963e-144	-0.0715576	0.316	0.628	2.53397e-139	mm10-Sec61g
8.74739e-144	-0.140917	0.505	0.843	2.7165e-139	mm10-Rps26
8.78667e-144	-0.0933826	0.096	0.337	2.7287e-139	mm10-Sbds
9.01208e-144	0.0570708	0.232	0.417	2.7987e-139	mm10-Gm36161
9.35997e-144	-0.160964	0.243	0.583	2.90674e-139	mm10-E230032D23Rik
1.22615e-143	-0.0878269	0.494	0.81	3.80779e-139	mm10-Rps15a
1.26844e-143	-0.0715387	0.131	0.372	3.93914e-139	mm10-Acin1
1.30611e-143	-0.0682139	0.103	0.33	4.05611e-139	mm10-Kansl3
1.57335e-143	0.0649541	0.525	0.833	4.88605e-139	mm10-Sh2d3c
1.58748e-143	-0.00320501	0.152	0.348	4.92991e-139	mm10-Clec4a2
2.0904e-143	-0.13097	0.42	0.77	6.49175e-139	mm10-Zfp263
2.23197e-143	-0.0433107	0.138	0.355	6.93138e-139	mm10-Rasgrp2
2.70169e-143	-0.105204	0.46	0.79	8.39009e-139	mm10-Tln1
2.86307e-143	-0.194277	0.51	0.865	8.89128e-139	mm10-Cltc
2.90832e-143	-0.112171	0.269	0.573	9.03178e-139	mm10-Rps18
3.19897e-143	-0.081406	0.118	0.355	9.93441e-139	mm10-Gtf2f1
3.2035e-143	-0.0265882	0.133	0.344	9.94847e-139	mm10-Ints12
3.52697e-143	0.0183899	0.164	0.369	1.0953e-138	mm10-Arnt
4.02881e-143	-0.133829	0.477	0.816	1.25115e-138	mm10-Gpsm3
4.06093e-143	-0.111629	0.138	0.399	1.26112e-138	mm10-Ell
4.15833e-143	-0.0101011	0.163	0.387	1.29137e-138	mm10-Tcirg1
4.17226e-143	-0.200523	0.144	0.463	1.2957e-138	mm10-Txnl1
5.60157e-143	-0.0836382	0.474	0.793	1.73957e-138	mm10-Rpl11
6.68124e-143	-0.0466379	0.122	0.327	2.07486e-138	mm10-Dlgap4
6.91301e-143	-0.108317	0.125	0.387	2.14684e-138	mm10-Cnot4
7.86784e-143	-0.0763575	0.12	0.353	2.44336e-138	mm10-Wdtc1
8.08888e-143	0.0888685	0.423	0.639	2.512e-138	mm10-Adar
8.23606e-143	-0.575286	0.208	0.615	2.55771e-138	mm10-Srsf2
9.66284e-143	0.0139603	0.135	0.313	3.00079e-138	mm10-Gtpbp2
9.77249e-143	-0.144324	0.519	0.858	3.03485e-138	mm10-Gnb2
1.03652e-142	-0.13935	0.435	0.776	3.21891e-138	mm10-Fam32a
1.11951e-142	-0.153937	0.145	0.445	3.47665e-138	mm10-Cdkn1b
1.19081e-142	-0.00918068	0.25	0.516	3.69805e-138	mm10-F5
1.21127e-142	-0.371607	0.646	0.964	3.76158e-138	mm10-Eif5
1.28355e-142	-0.0571526	0.09	0.305	3.98608e-138	mm10-Kmt5b
1.61317e-142	-0.038632	0.143	0.376	5.0097e-138	mm10-Pcmtd1
1.69376e-142	0.0442591	0.289	0.549	5.25998e-138	mm10-Itga4
1.824e-142	0.0221992	0.157	0.332	5.66444e-138	mm10-Cmtr1
2.03065e-142	-0.141704	0.131	0.42	6.30618e-138	mm10-Cpd
2.33668e-142	-0.116943	0.454	0.774	7.25657e-138	mm10-Btf3
2.34458e-142	-0.342894	0.362	0.759	7.28111e-138	mm10-Gpx1
2.66732e-142	-0.00994855	0.103	0.274	8.28337e-138	mm10-Bloc1s1
2.78314e-142	0.0201201	0.371	0.676	8.64303e-138	mm10-Mrgpra2a
2.80163e-142	-0.0327952	0.112	0.319	8.70045e-138	mm10-Ubr5
2.93865e-142	-0.0394969	0.401	0.717	9.12596e-138	mm10-Pfkp
3.31319e-142	-0.0586271	0.119	0.342	1.02891e-137	mm10-Csnk1d
3.42313e-142	-0.0995673	0.107	0.356	1.06305e-137	mm10-Dync1li1
3.54964e-142	-0.0428278	0.145	0.37	1.10234e-137	mm10-Plekhf2
3.96236e-142	-0.065649	0.092	0.307	1.23051e-137	mm10-Supt5
5.50441e-142	-0.0392563	0.114	0.326	1.70939e-137	mm10-Pla1a
6.52453e-142	-0.183267	0.431	0.787	2.02619e-137	mm10-Rpl36
7.3053e-142	-0.0795635	0.098	0.328	2.26866e-137	mm10-Tspan14
7.47546e-142	-0.127275	0.131	0.407	2.3215e-137	mm10-Eif2s2
7.75075e-142	-0.115248	0.114	0.374	2.407e-137	mm10-Senp6
8.9085e-142	-0.0435973	0.129	0.351	2.76653e-137	mm10-Phf8
1.37417e-141	-0.187362	0.582	0.921	4.26748e-137	mm10-Sde2
1.40294e-141	-0.0982831	0.087	0.326	4.35683e-137	mm10-Nbeal1
1.53487e-141	0.0400982	0.203	0.42	4.76655e-137	mm10-Apaf1
1.79273e-141	-0.0412096	0.111	0.303	5.56734e-137	mm10-Cope
1.93438e-141	-0.0664622	0.167	0.436	6.00723e-137	mm10-St3gal1
2.08189e-141	-0.100877	0.156	0.432	6.46531e-137	mm10-Atp6v1c1
2.17415e-141	-0.107012	0.466	0.8	6.75182e-137	mm10-Slc9a3r1
2.34639e-141	-0.0100325	0.141	0.356	7.28672e-137	mm10-Ighm
2.71551e-141	0.00259499	0.145	0.337	8.43303e-137	mm10-Tgfbr2
3.07177e-141	-0.034517	0.107	0.307	9.53938e-137	mm10-Hmces
3.07304e-141	0.0254329	0.132	0.292	9.54333e-137	mm10-Ndufs4
3.08509e-141	0.14723	0.397	0.558	9.58075e-137	mm10-Tdrd7
3.10461e-141	-0.0973679	0.155	0.429	9.64138e-137	mm10-Eif4ebp1
3.5286e-141	0.192484	0.289	0.419	1.09581e-136	mm10-Usb1
4.74782e-141	-0.113496	0.371	0.705	1.47444e-136	mm10-Kdm7a
5.11835e-141	-0.0834841	0.131	0.372	1.5895e-136	mm10-Oser1
5.55759e-141	-0.094449	0.097	0.332	1.72591e-136	mm10-Hacd2
6.44203e-141	-0.0406166	0.124	0.35	2.00057e-136	mm10-Nab2
7.03145e-141	-0.0242957	0.128	0.342	2.18362e-136	mm10-Nudt18
9.57241e-141	-0.0845622	0.124	0.378	2.97271e-136	mm10-Agap1
1.08458e-140	-0.0643757	0.529	0.834	3.36818e-136	mm10-Cox4i1
1.37833e-140	-0.105788	0.345	0.688	4.2804e-136	mm10-Xbp1
1.48185e-140	-0.0640869	0.121	0.366	4.60188e-136	mm10-Zc3h15
1.72373e-140	-0.0236269	0.126	0.326	5.35304e-136	mm10-Pdia3
1.73524e-140	-0.00633528	0.248	0.526	5.38879e-136	mm10-Slc31a2
1.9625e-140	-0.0345892	0.113	0.312	6.09453e-136	mm10-Gtdc1
1.98927e-140	0.0405804	0.123	0.257	6.17767e-136	mm10-Rnf187
2.00662e-140	-0.0282005	0.193	0.44	6.23156e-136	mm10-Pfkl
2.01368e-140	0.0736775	0.428	0.692	6.25349e-136	mm10-Mycbp2
2.1159e-140	0.0119987	0.507	0.793	6.57093e-136	mm10-Dclre1c
2.16213e-140	0.047432	0.246	0.504	6.7145e-136	mm10-Cycs
2.20608e-140	-0.0234007	0.356	0.677	6.85098e-136	mm10-Chil1
2.26995e-140	-0.0755022	0.102	0.331	7.04934e-136	mm10-Ing4
2.46272e-140	-0.0149167	0.14	0.345	7.64797e-136	mm10-Spcs2
2.58345e-140	0.0100174	0.185	0.379	8.0229e-136	mm10-Nod2
2.9395e-140	-0.0128661	0.099	0.277	9.1286e-136	mm10-Rab24
2.96342e-140	-0.130199	0.127	0.4	9.20291e-136	mm10-Pdzd8
3.44682e-140	-0.10653	0.101	0.347	1.07041e-135	mm10-Herc4
4.45307e-140	-0.155414	0.371	0.718	1.3829e-135	mm10-Alcam
4.73349e-140	-0.00941652	0.197	0.447	1.46998e-135	mm10-Arhgef3
5.02839e-140	-0.0684215	0.586	0.891	1.56157e-135	mm10-Hnrnpc
6.11845e-140	0.0711898	0.148	0.283	1.90008e-135	mm10-Gm7160
6.44681e-140	0.0257599	0.21	0.43	2.00206e-135	mm10-Prpf38a
7.54581e-140	-0.0820852	0.347	0.663	2.34335e-135	mm10-Tm6sf1
7.65011e-140	0.144393	0.593	0.826	2.37574e-135	mm10-Zfp281
7.93304e-140	0.0229019	0.569	0.857	2.46361e-135	mm10-Cux1
8.7719e-140	-0.257146	0.573	0.922	2.72411e-135	mm10-Pabpc1
9.90214e-140	-0.012763	0.107	0.29	3.07511e-135	mm10-Nfya
1.06928e-139	-0.239829	0.335	0.725	3.32064e-135	mm10-Vegfa
1.51706e-139	-0.0732097	0.133	0.378	4.71123e-135	mm10-Srrd
1.54801e-139	-0.0837016	0.14	0.395	4.80733e-135	mm10-Cdc37
1.71354e-139	-0.0228904	0.53	0.83	5.32141e-135	mm10-Pirb
1.83401e-139	-0.0403604	0.092	0.291	5.69552e-135	mm10-Slc35e1
1.8738e-139	0.270273	0.572	0.741	5.81909e-135	mm10-Pttg1
1.97878e-139	-0.124868	0.539	0.87	6.14509e-135	mm10-Bcl3
1.98667e-139	-0.110116	0.133	0.399	6.16961e-135	mm10-Mtdh
2.22346e-139	0.0112186	0.146	0.338	6.90496e-135	mm10-Traf6
2.24714e-139	-0.110556	0.143	0.42	6.97851e-135	mm10-Cpne2
2.55581e-139	-0.0515035	0.125	0.345	7.93706e-135	mm10-Scamp2
2.83516e-139	-0.0466215	0.174	0.421	8.80459e-135	mm10-3110043O21Rik
2.87504e-139	-0.0442143	0.1	0.303	8.92845e-135	mm10-Setd2
3.13556e-139	-0.106513	0.512	0.853	9.73748e-135	mm10-Igsf6
3.1583e-139	-0.174157	0.488	0.831	9.80809e-135	mm10-Rps2
3.54651e-139	-0.139189	0.465	0.808	1.10137e-134	mm10-Lrrc25
3.63756e-139	-0.0664971	0.506	0.817	1.12964e-134	mm10-Ucp2
3.66368e-139	-0.0608744	0.576	0.887	1.13776e-134	mm10-Vps4b
3.90376e-139	-0.0586109	0.52	0.841	1.21231e-134	mm10-Cytip
4.01061e-139	0.14834	0.406	0.664	1.24549e-134	mm10-Crem
4.09856e-139	-0.0623036	0.111	0.331	1.27281e-134	mm10-Vezf1
4.38999e-139	-0.160079	0.075	0.342	1.36331e-134	mm10-Rab10os
4.61773e-139	-0.0603383	0.163	0.413	1.43404e-134	mm10-4732465J04Rik
5.36914e-139	-0.125912	0.585	0.907	1.66739e-134	mm10-Arih2
6.08354e-139	-0.0906623	0.241	0.539	1.88924e-134	mm10-Smim14
6.47624e-139	-0.0330919	0.215	0.458	2.0112e-134	mm10-Aldh2
7.43222e-139	-0.0351939	0.126	0.338	2.30808e-134	mm10-Tmem156
7.66712e-139	-0.0712232	0.097	0.317	2.38102e-134	mm10-Tacc1
7.69062e-139	-0.0565097	0.09	0.291	2.38832e-134	mm10-Plekhj1
8.07209e-139	-0.0697567	0.087	0.299	2.50679e-134	mm10-Snw1
8.18713e-139	-0.0654656	0.108	0.323	2.54251e-134	mm10-Psma1
8.56548e-139	-0.0157863	0.142	0.342	2.66001e-134	mm10-Rnf40
9.71078e-139	-0.178393	0.501	0.845	3.01568e-134	mm10-Rps11
1.05128e-138	-0.168996	0.426	0.797	3.26475e-134	mm10-Malt1
1.21216e-138	-0.0327449	0.123	0.337	3.76437e-134	mm10-Hipk1
1.42715e-138	-0.0283182	0.127	0.314	4.43201e-134	mm10-Selenof
1.42961e-138	-0.0788308	0.102	0.333	4.43965e-134	mm10-Snx4
1.6136e-138	0.0693745	0.238	0.454	5.01103e-134	mm10-B4galt3
1.70839e-138	-0.092172	0.1	0.334	5.30541e-134	mm10-Hip1
1.74862e-138	0.132626	0.608	0.841	5.43035e-134	mm10-Mbd2
2.13236e-138	-0.125773	0.068	0.315	6.62203e-134	mm10-Zcchc7
3.25895e-138	-0.196549	0.231	0.578	1.01207e-133	mm10-Ero1l
3.3801e-138	-0.0606281	0.123	0.337	1.04969e-133	mm10-Rbm8a
4.57362e-138	-0.0917598	0.145	0.397	1.42034e-133	mm10-Tmem14c
4.5902e-138	-0.012607	0.537	0.838	1.42549e-133	mm10-Atp1b3
5.12842e-138	-0.0541725	0.166	0.413	1.59263e-133	mm10-Amdhd2
5.48967e-138	-0.0087644	0.561	0.865	1.70482e-133	mm10-Ppp1r3b
6.3446e-138	-0.0110222	0.544	0.828	1.97032e-133	mm10-Gripap1
6.50821e-138	-0.0798733	0.584	0.898	2.02113e-133	mm10-Nadk
6.54527e-138	-0.0765171	0.068	0.274	2.03263e-133	mm10-U2af2
7.43248e-138	0.020979	0.52	0.814	2.30816e-133	mm10-Mapk6
9.22078e-138	-0.269837	0.442	0.816	2.86351e-133	mm10-Brd2
9.40496e-138	-0.110093	0.075	0.312	2.92071e-133	mm10-P2ry2
9.85209e-138	-0.0356335	0.088	0.275	3.05957e-133	mm10-Elavl1
1.03788e-137	-0.0864863	0.419	0.749	3.22314e-133	mm10-Ptgs2os2
1.16165e-137	-0.0596567	0.134	0.372	3.60751e-133	mm10-Hlx
1.40124e-137	0.0207802	0.22	0.438	4.35156e-133	mm10-Tle4
1.56996e-137	-0.0674893	0.119	0.346	4.87551e-133	mm10-Zmynd11
1.78429e-137	-0.0785886	0.109	0.338	5.54112e-133	mm10-Kcmf1
1.7911e-137	-0.278384	0.258	0.627	5.56225e-133	mm10-Vsir
1.91499e-137	-0.0991046	0.406	0.725	5.947e-133	mm10-Gpx4
1.92558e-137	0.0880522	0.348	0.603	5.97989e-133	mm10-4930523C07Rik
2.33099e-137	-0.0545058	0.101	0.309	7.23888e-133	mm10-Sod1
2.55194e-137	0.00639344	0.26	0.515	7.92505e-133	mm10-Ltb4r1
3.70504e-137	-0.04516	0.111	0.323	1.1506e-132	mm10-Pan3
4.10565e-137	-0.0935969	0.089	0.321	1.27501e-132	mm10-Rnf20
5.06347e-137	-0.182718	0.275	0.625	1.57246e-132	mm10-Cebpd
5.5019e-137	-0.0669767	0.086	0.303	1.70862e-132	mm10-Ube2j2
5.5989e-137	-0.0489817	0.102	0.303	1.73874e-132	mm10-Cib1
7.27017e-137	-0.0257307	0.461	0.759	2.25775e-132	mm10-Glipr2
7.38746e-137	-0.0289325	0.15	0.365	2.29417e-132	mm10-Tmem123
7.86983e-137	-0.105387	0.07	0.296	2.44397e-132	mm10-Dhx15
8.55369e-137	-0.000609383	0.613	0.882	2.65635e-132	mm10-Lpcat2
9.13597e-137	-0.0315378	0.182	0.422	2.83718e-132	mm10-Tnfrsf26
1.05401e-136	-0.107919	0.3	0.627	3.27324e-132	mm10-Atp6v1b2
1.20973e-136	-0.266832	0.252	0.621	3.75681e-132	mm10-Hspa4l
1.21593e-136	-0.169865	0.193	0.521	3.77608e-132	mm10-1700017B05Rik
1.37975e-136	-0.132668	0.432	0.774	4.28481e-132	mm10-Emd
1.72325e-136	0.0156344	0.375	0.663	5.35155e-132	mm10-Map3k8
2.15155e-136	-0.0300139	0.126	0.325	6.68163e-132	mm10-Rnf145
2.45289e-136	0.0584532	0.645	0.904	7.61746e-132	mm10-Capza2
2.47131e-136	-0.0368387	0.183	0.421	7.67466e-132	mm10-H2afy
2.51677e-136	0.0458409	0.187	0.405	7.81584e-132	mm10-Phip
3.0882e-136	-0.0556753	0.107	0.31	9.5904e-132	mm10-Eif3h
3.4926e-136	-0.0594934	0.155	0.402	1.08463e-131	mm10-Eml4
4.43459e-136	-0.153023	0.454	0.79	1.37716e-131	mm10-Vamp8
4.62511e-136	-0.055679	0.443	0.781	1.43633e-131	mm10-Lasp1
5.07448e-136	-0.0637265	0.091	0.302	1.57588e-131	mm10-Fam122a
5.22931e-136	-0.0367904	0.138	0.361	1.62396e-131	mm10-Abhd5
5.69536e-136	0.0371951	0.647	0.9	1.7687e-131	mm10-Skap2
5.85114e-136	-0.0600174	0.098	0.309	1.81707e-131	mm10-Sfswap
6.89116e-136	-0.109718	0.145	0.413	2.14005e-131	mm10-Itga5
9.60799e-136	-0.00386215	0.153	0.351	2.98376e-131	mm10-Dock8
1.11184e-135	0.102997	0.218	0.368	3.45281e-131	mm10-Mov10
1.2117e-135	-0.0861671	0.149	0.41	3.76294e-131	mm10-Eif1a
1.23957e-135	-0.0108896	0.281	0.539	3.84947e-131	mm10-Fnbp4
1.25198e-135	-0.0840552	0.468	0.795	3.88802e-131	mm10-Rock1
1.32936e-135	-0.0842758	0.246	0.534	4.12831e-131	mm10-Gtf2b
1.41096e-135	-0.0824272	0.228	0.525	4.38173e-131	mm10-Mdm2
1.49791e-135	-0.109999	0.159	0.432	4.65177e-131	mm10-Osbpl8
1.54032e-135	-0.0767303	0.591	0.91	4.78345e-131	mm10-Ankrd33b
1.67372e-135	-0.029026	0.086	0.265	5.19772e-131	mm10-Sec16a
1.74049e-135	-0.0358851	0.112	0.307	5.40508e-131	mm10-Kdelr1
2.22505e-135	-0.0179464	0.1	0.276	6.9099e-131	mm10-Gga1
2.273e-135	-0.0896566	0.089	0.312	7.0588e-131	mm10-Caprin1
2.31258e-135	-0.174244	0.501	0.845	7.18171e-131	mm10-Hectd1
2.39451e-135	0.0943366	0.548	0.795	7.43615e-131	mm10-Aff1
2.75599e-135	-0.0555934	0.565	0.855	8.55874e-131	mm10-Elob
2.93509e-135	-0.15589	0.404	0.762	9.11493e-131	mm10-Cks2
3.51511e-135	-0.111127	0.085	0.327	1.09162e-130	mm10-Birc6
3.5749e-135	-0.203849	0.42	0.776	1.11019e-130	mm10-Pitpna
3.73501e-135	-0.0838973	0.094	0.32	1.15991e-130	mm10-Zswim8
4.1511e-135	-0.543521	0.208	0.599	1.28913e-130	mm10-Hnrnph1
4.39802e-135	-0.254717	0.434	0.811	1.36581e-130	mm10-Rgs2
4.8886e-135	-0.0336781	0.573	0.878	1.51816e-130	mm10-Mefv
4.96327e-135	0.209302	0.622	0.823	1.54134e-130	mm10-Cd164
5.30808e-135	-0.0616984	0.079	0.285	1.64842e-130	mm10-Trnt1
5.4296e-135	-0.0954858	0.15	0.407	1.68616e-130	mm10-Wbp1l
5.64552e-135	-0.0791345	0.088	0.302	1.75322e-130	mm10-Gm5617
5.89187e-135	0.0116259	0.236	0.45	1.82972e-130	mm10-Smg7
6.07388e-135	-0.0414767	0.113	0.319	1.88624e-130	mm10-Zdhhc5
6.55e-135	0.00530066	0.455	0.742	2.0341e-130	mm10-Gpat3
6.71773e-135	-0.09741	0.132	0.401	2.08619e-130	mm10-Tmem88
7.33863e-135	-0.138264	0.108	0.375	2.27901e-130	mm10-Orai1
7.35832e-135	-0.0393177	0.11	0.306	2.28513e-130	mm10-Cmpk1
7.59465e-135	-0.133846	0.135	0.404	2.35852e-130	mm10-Eif3j1
7.75396e-135	-0.0530315	0.314	0.62	2.40799e-130	mm10-Fpr1
8.0145e-135	-0.0418443	0.454	0.762	2.4889e-130	mm10-Emb
8.87243e-135	-0.17333	0.476	0.821	2.75533e-130	mm10-H2afj
9.6856e-135	-0.166604	0.43	0.775	3.00786e-130	mm10-Rnf11
9.75211e-135	-0.0251916	0.101	0.281	3.02852e-130	mm10-Grcc10
1.15711e-134	-0.107054	0.103	0.353	3.5934e-130	mm10-Phf3
1.19487e-134	-0.129837	0.381	0.715	3.71068e-130	mm10-Cyth1
1.36341e-134	-0.0915178	0.094	0.333	4.23407e-130	mm10-Pqlc1
1.3719e-134	-0.0972357	0.209	0.501	4.26044e-130	mm10-Rnh1
1.40965e-134	-0.0727872	0.101	0.317	4.37765e-130	mm10-Vps35
1.4637e-134	-0.0112273	0.106	0.287	4.54553e-130	mm10-Plcl2
1.72685e-134	-0.0558412	0.111	0.326	5.36275e-130	mm10-Slain2
2.04813e-134	-0.227382	0.229	0.572	6.36045e-130	mm10-Xist
2.21008e-134	-0.106288	0.563	0.876	6.86341e-130	mm10-Pxn
2.23119e-134	-0.0492446	0.19	0.439	6.92895e-130	mm10-Itgb1
2.25137e-134	-0.0554557	0.129	0.348	6.99164e-130	mm10-Tirap
2.79627e-134	-0.0279879	0.561	0.862	8.68382e-130	mm10-Runx1
3.16768e-134	-0.0388199	0.108	0.306	9.83723e-130	mm10-Map4
3.21779e-134	-0.0743427	0.207	0.463	9.99285e-130	mm10-Rpl3
3.77397e-134	-0.197643	0.51	0.86	1.17201e-129	mm10-Mir142hg
3.77446e-134	-0.0765739	0.101	0.326	1.17216e-129	mm10-Ppp2r2d
4.10788e-134	0.0341012	0.172	0.366	1.2757e-129	mm10-Atp2c1
4.2878e-134	-0.177858	0.554	0.886	1.33158e-129	mm10-Rpl18
4.30516e-134	-0.0657702	0.152	0.396	1.33697e-129	mm10-Rpl22l1
4.46781e-134	0.0465877	0.204	0.402	1.38748e-129	mm10-Atp11a
4.56438e-134	0.223631	0.33	0.465	1.41747e-129	mm10-Il18
4.6384e-134	-0.0478314	0.417	0.739	1.44046e-129	mm10-Pgk1
4.75078e-134	-0.117221	0.401	0.728	1.47535e-129	mm10-H2afz
5.28465e-134	-0.116653	0.475	0.798	1.64115e-129	mm10-Rpl24
5.53165e-134	-0.0694402	0.092	0.303	1.71785e-129	mm10-Taf13
5.66047e-134	0.0461824	0.159	0.323	1.75786e-129	mm10-Stk19
6.03637e-134	0.00573517	0.556	0.846	1.87459e-129	mm10-Suco
6.14423e-134	0.203759	0.515	0.746	1.90809e-129	mm10-Npc2
6.92985e-134	-0.0558585	0.128	0.345	2.15206e-129	mm10-Fam103a1
7.73743e-134	-0.00522222	0.155	0.357	2.40286e-129	mm10-Lpp
1.06949e-133	0.0910495	0.288	0.488	3.32129e-129	mm10-Prr5l
1.16507e-133	0.153272	0.38	0.533	3.61811e-129	mm10-Uba7
1.17092e-133	-0.0463129	0.102	0.298	3.63628e-129	mm10-Dpm2
1.27853e-133	-0.108752	0.546	0.864	3.97047e-129	mm10-Prkar1a
1.64278e-133	-0.114476	0.52	0.851	5.10164e-129	mm10-BC005537
1.75943e-133	-0.111655	0.1	0.34	5.4639e-129	mm10-Coro1c
1.77931e-133	-0.0217583	0.574	0.87	5.52566e-129	mm10-Nup98
2.17189e-133	0.115946	0.378	0.613	6.7448e-129	mm10-Asph
2.55097e-133	-0.0768544	0.083	0.292	7.92204e-129	mm10-Prkag1
2.76572e-133	-0.0421611	0.102	0.293	8.58894e-129	mm10-Eef1g
2.93887e-133	-0.0499389	0.159	0.391	9.12667e-129	mm10-Ccng2
3.0821e-133	0.0249355	0.248	0.489	9.57145e-129	mm10-Foxp1
3.08246e-133	-0.0478253	0.083	0.272	9.57257e-129	mm10-Sdha
3.53265e-133	-0.0514666	0.101	0.305	1.09706e-128	mm10-Mindy3
3.80247e-133	-0.0483561	0.16	0.399	1.18086e-128	mm10-Dgkh
4.20388e-133	-0.128793	0.495	0.832	1.30552e-128	mm10-Wsb1
4.41536e-133	-0.0306479	0.121	0.322	1.37119e-128	mm10-Arid1a
5.02175e-133	-0.0985428	0.121	0.371	1.5595e-128	mm10-Bptf
6.01816e-133	-0.0444876	0.099	0.29	1.86894e-128	mm10-Chm
6.15767e-133	-0.179264	0.193	0.509	1.91226e-128	mm10-Sephs2
6.35153e-133	0.0849517	0.508	0.77	1.97247e-128	mm10-Prr13
7.36495e-133	0.218701	0.577	0.743	2.28719e-128	mm10-Psme1
8.13081e-133	-0.0742587	0.098	0.321	2.52502e-128	mm10-Def6
8.18341e-133	0.127711	0.195	0.305	2.54136e-128	mm10-Phc2
8.48685e-133	-0.0926342	0.148	0.407	2.63559e-128	mm10-Rassf3
8.65545e-133	0.0336054	0.134	0.286	2.68795e-128	mm10-Mapk13
8.92047e-133	-0.101515	0.083	0.318	2.77025e-128	mm10-Map3k11
9.15246e-133	-0.00712658	0.103	0.268	2.8423e-128	mm10-Vta1
9.21548e-133	-0.143862	0.105	0.371	2.86187e-128	mm10-Gatad2b
9.49555e-133	-0.18701	0.56	0.899	2.94884e-128	mm10-Prdx6
9.51069e-133	-0.147692	0.091	0.353	2.95355e-128	mm10-Nfe2
9.84854e-133	-0.0551954	0.103	0.31	3.05846e-128	mm10-Frg1
1.03379e-132	-0.0315739	0.176	0.409	3.21044e-128	mm10-Hivep1
1.03785e-132	-0.0363997	0.096	0.283	3.22303e-128	mm10-Spcs1
1.20826e-132	-0.144509	0.24	0.575	3.75225e-128	mm10-Slc20a1
1.21682e-132	-0.0330263	0.1	0.289	3.77885e-128	mm10-Ric1
1.38306e-132	-0.033394	0.102	0.296	4.29509e-128	mm10-Ube2r2
1.5187e-132	0.000873591	0.12	0.296	4.71631e-128	mm10-Tmem55b
1.70047e-132	-0.0443195	0.086	0.272	5.2808e-128	mm10-Ergic1
1.71762e-132	0.0652149	0.169	0.322	5.33407e-128	mm10-Fam174a
1.72418e-132	0.00508658	0.143	0.327	5.35443e-128	mm10-Tnpo1
1.772e-132	-0.275172	0.184	0.528	5.50295e-128	mm10-Srsf7
1.88009e-132	0.00125059	0.146	0.348	5.83862e-128	mm10-Mfsd1
1.92417e-132	0.00812503	0.527	0.813	5.97552e-128	mm10-Chst11
1.92599e-132	-0.255857	0.525	0.881	5.98117e-128	mm10-Dmxl2
2.00887e-132	-0.23939	0.201	0.534	6.23856e-128	mm10-Ankrd12
2.35676e-132	-0.146418	0.139	0.417	7.31891e-128	mm10-Slc35b2
2.49615e-132	0.149423	0.499	0.727	7.75181e-128	mm10-Tspan13
2.65228e-132	-0.135391	0.139	0.421	8.23665e-128	mm10-Ddit4
3.20288e-132	0.00748211	0.13	0.302	9.94654e-128	mm10-Psme4
3.22374e-132	-0.0582089	0.086	0.285	1.00113e-127	mm10-Mbd6
3.50181e-132	-0.158185	0.155	0.458	1.08749e-127	mm10-Zfp131
3.596e-132	-0.0641034	0.083	0.278	1.11674e-127	mm10-Pfdn2
3.71322e-132	-0.0857307	0.078	0.303	1.15314e-127	mm10-Sh2b3
3.91025e-132	-0.0528878	0.091	0.293	1.21433e-127	mm10-Rrp1
4.68484e-132	-0.0457947	0.128	0.339	1.45488e-127	mm10-Parp4
4.6966e-132	-0.008759	0.089	0.246	1.45853e-127	mm10-Ap5s1
5.06288e-132	0.0258198	0.459	0.771	1.57228e-127	mm10-C3
6.31534e-132	-0.409901	0.32	0.711	1.96123e-127	mm10-Zfp36l1
6.32986e-132	-0.0951803	0.108	0.347	1.96574e-127	mm10-Man1b1
6.66729e-132	-0.149414	0.159	0.451	2.07053e-127	mm10-Tnfaip8
7.11095e-132	-0.0867239	0.081	0.299	2.20831e-127	mm10-Eloa
7.78653e-132	-0.0343757	0.142	0.358	2.41811e-127	mm10-Tacstd2
7.93312e-132	-0.0309227	0.581	0.868	2.46363e-127	mm10-Trem3
9.3719e-132	-0.0352351	0.136	0.344	2.91044e-127	mm10-CAAA01118383.1
1.02267e-131	-0.0467778	0.082	0.262	3.17589e-127	mm10-Ilk
1.07037e-131	-0.125952	0.115	0.378	3.32405e-127	mm10-Zbtb7a
1.1888e-131	-0.11232	0.107	0.354	3.69181e-127	mm10-Rhof
1.23446e-131	-0.307848	0.226	0.585	3.83362e-127	mm10-Sap18
1.23888e-131	-0.0201465	0.635	0.92	3.84733e-127	mm10-Slc6a6
1.37024e-131	-0.0265562	0.107	0.302	4.25529e-127	mm10-Copa
1.46042e-131	-0.133029	0.119	0.379	4.53533e-127	mm10-Adgrg3
1.7356e-131	-0.0412703	0.119	0.327	5.38992e-127	mm10-Bax
1.96469e-131	-0.686752	0.212	0.602	6.10134e-127	mm10-Dnajb9
2.22064e-131	0.108415	0.419	0.655	6.89621e-127	mm10-Mpp1
2.55837e-131	0.000780404	0.144	0.317	7.94503e-127	mm10-Ndufb11
2.78705e-131	-0.029177	0.103	0.289	8.65517e-127	mm10-Ostc
3.01339e-131	-0.252136	0.528	0.877	9.35809e-127	mm10-AC160336.1
3.0659e-131	-0.102872	0.099	0.34	9.52116e-127	mm10-Spen
3.17703e-131	-0.0674565	0.119	0.341	9.86627e-127	mm10-Plekhm2
3.55256e-131	-0.0816061	0.086	0.299	1.10325e-126	mm10-Unc119
3.71325e-131	-0.0386715	0.13	0.354	1.15315e-126	mm10-Lamb3
4.56309e-131	0.00793896	0.125	0.312	1.41707e-126	mm10-Lcor
4.59879e-131	-0.0585243	0.12	0.338	1.42815e-126	mm10-Tbc1d20
5.0538e-131	0.0160985	0.601	0.887	1.56946e-126	mm10-Ptk2b
5.93229e-131	-0.0864862	0.479	0.788	1.84227e-126	mm10-Anxa11
6.03947e-131	-0.0590526	0.09	0.276	1.87556e-126	mm10-Psmb1
7.28574e-131	0.199229	0.599	0.827	2.26259e-126	mm10-Glrx
7.43948e-131	-0.0715676	0.603	0.894	2.31033e-126	mm10-Pfdn5
7.61301e-131	-0.0742388	0.111	0.335	2.36422e-126	mm10-Naa35
8.48786e-131	-0.0375299	0.102	0.296	2.63591e-126	mm10-S100a13
8.77945e-131	-0.0427279	0.091	0.283	2.72646e-126	mm10-Arl8a
9.01868e-131	-0.0521124	0.088	0.288	2.80075e-126	mm10-Micu1
1.12607e-130	0.102098	0.408	0.683	3.49701e-126	mm10-Anxa1
1.42422e-130	-0.0452183	0.613	0.905	4.42291e-126	mm10-Selenon
1.43448e-130	-0.0538914	0.094	0.29	4.45479e-126	mm10-Eif4e2
1.50031e-130	-0.114827	0.506	0.831	4.6592e-126	mm10-Coq10b
1.56942e-130	0.103464	0.581	0.819	4.87385e-126	mm10-Cast
1.61218e-130	-0.200271	0.588	0.915	5.00663e-126	mm10-Hnrnpa2b1
1.64465e-130	-0.0447071	0.081	0.258	5.10747e-126	mm10-Csnk1g2
1.72188e-130	-0.107323	0.064	0.285	5.34729e-126	mm10-Soat2
1.84465e-130	-0.146308	0.59	0.904	5.72857e-126	mm10-Rpl21
1.92236e-130	-0.0284674	0.11	0.295	5.9699e-126	mm10-1700019L13Rik
2.09963e-130	-0.00182017	0.16	0.362	6.52039e-126	mm10-Naip2
2.31326e-130	-0.0904156	0.133	0.378	7.18383e-126	mm10-Nfatc1
2.31665e-130	-0.0337434	0.086	0.262	7.19435e-126	mm10-Rnf44
2.37677e-130	-0.00263764	0.101	0.247	7.38105e-126	mm10-Wdr89
2.40773e-130	-0.017345	0.084	0.236	7.47721e-126	mm10-Rab1b
2.42595e-130	-0.0465362	0.117	0.321	7.5338e-126	mm10-Mapk14
2.45414e-130	-0.0749588	0.101	0.325	7.62135e-126	mm10-Map1lc3a
2.74292e-130	-0.0931081	0.106	0.34	8.51814e-126	mm10-Gse1
2.75655e-130	-0.0701162	0.107	0.326	8.56046e-126	mm10-Tardbp
3.60273e-130	-0.0905272	0.1	0.321	1.11883e-125	mm10-Ehbp1l1
3.83385e-130	0.0105652	0.293	0.528	1.1906e-125	mm10-Fmr1
4.7066e-130	0.0890044	0.458	0.679	1.46163e-125	mm10-Vps54
4.73314e-130	-0.026717	0.11	0.303	1.46988e-125	mm10-Dennd3
5.34233e-130	-0.104752	0.115	0.361	1.65906e-125	mm10-Krcc1
6.09936e-130	-0.00125742	0.254	0.513	1.89416e-125	mm10-Batf
6.88203e-130	-0.063572	0.1	0.317	2.13721e-125	mm10-Aph1c
8.81053e-130	-0.0469797	0.128	0.358	2.73611e-125	mm10-Rps6ka2
9.05911e-130	-0.0882786	0.078	0.293	2.81331e-125	mm10-Pttg1ip
9.32051e-130	-0.0539953	0.073	0.257	2.89448e-125	mm10-Rab5b
9.74661e-130	-0.15234	0.573	0.898	3.02681e-125	mm10-Nfkbie
1.30414e-129	-0.159752	0.237	0.555	4.05001e-125	mm10-Adssl1
1.33121e-129	-0.088812	0.145	0.392	4.13409e-125	mm10-Ipcef1
1.37263e-129	-0.209912	0.51	0.86	4.2627e-125	mm10-Top1
1.57794e-129	-0.0889704	0.12	0.357	4.9003e-125	mm10-Bin2
1.78901e-129	-0.00541474	0.112	0.282	5.55578e-125	mm10-Stx12
1.86343e-129	-0.138231	0.306	0.627	5.78688e-125	mm10-Herc1
1.86699e-129	-0.0465411	0.247	0.551	5.79795e-125	mm10-Dusp6
2.20872e-129	0.147015	0.554	0.754	6.85917e-125	mm10-Psme2
2.74769e-129	-0.0476532	0.099	0.296	8.53295e-125	mm10-Mfsd14b
2.94045e-129	-0.0846715	0.115	0.345	9.13158e-125	mm10-Esco1
3.52741e-129	-0.195431	0.359	0.697	1.09544e-124	mm10-Rps19
3.55035e-129	-0.106501	0.577	0.88	1.10256e-124	mm10-Grb2
3.73743e-129	-0.13017	0.283	0.61	1.16066e-124	mm10-Pfkfb3
3.97608e-129	-0.0746397	0.135	0.381	1.23477e-124	mm10-Zfyve26
4.00424e-129	-0.0185328	0.111	0.289	1.24352e-124	mm10-Abhd2
4.13592e-129	0.0693647	0.367	0.644	1.28441e-124	mm10-Tmem33
4.29298e-129	-0.0898489	0.102	0.33	1.33319e-124	mm10-Fli1
4.92927e-129	-0.0526987	0.082	0.268	1.53079e-124	mm10-Stx5a
5.04524e-129	-0.00463734	0.533	0.816	1.5668e-124	mm10-Ubald2
5.23163e-129	0.0429382	0.287	0.511	1.62468e-124	mm10-Sipa1l1
5.6664e-129	-0.0116857	0.117	0.292	1.7597e-124	mm10-Clptm1l
6.30409e-129	0.0205208	0.117	0.269	1.95773e-124	mm10-Copb2
6.92893e-129	0.115316	0.285	0.451	2.15178e-124	mm10-Apobec1
7.41128e-129	0.324884	0.712	0.87	2.30157e-124	mm10-Tspo
7.74496e-129	-0.1271	0.554	0.878	2.4052e-124	mm10-Spata13
8.53953e-129	-0.0298893	0.106	0.286	2.65195e-124	mm10-Actr10
9.84384e-129	0.0351436	0.186	0.38	3.057e-124	mm10-Nipa2
1.057e-128	-0.079881	0.579	0.88	3.28251e-124	mm10-Rbm3
1.35639e-128	-0.0158033	0.101	0.265	4.21228e-124	mm10-Ndufb4
1.5768e-128	-0.0944226	0.127	0.373	4.89675e-124	mm10-Kdm5b
1.63894e-128	-0.103844	0.455	0.771	5.08973e-124	mm10-Usmg5
1.75122e-128	0.0162313	0.569	0.872	5.4384e-124	mm10-Bri3
1.85059e-128	-0.107699	0.118	0.363	5.74702e-124	mm10-Dad1
1.98094e-128	-0.0672036	0.123	0.35	6.1518e-124	mm10-Rassf2
1.99087e-128	-0.144233	0.174	0.466	6.18266e-124	mm10-Cdkn2d
1.99303e-128	-0.0297127	0.264	0.551	6.18936e-124	mm10-Abca1
2.05578e-128	-0.0231922	0.106	0.272	6.38422e-124	mm10-Psmb2
2.2908e-128	0.0405768	0.561	0.822	7.11407e-124	mm10-Mafk
2.80221e-128	-0.0213917	0.135	0.336	8.70227e-124	mm10-Rbbp8
2.8417e-128	-0.0336791	0.157	0.379	8.82489e-124	mm10-Plekha2
2.98699e-128	-0.039828	0.101	0.295	9.2761e-124	mm10-Mgat5
3.62521e-128	0.0191144	0.094	0.223	1.12581e-123	mm10-Bak1
3.82915e-128	-0.0268781	0.095	0.268	1.18914e-123	mm10-Fbxl12
3.86059e-128	-0.0369882	0.108	0.309	1.19891e-123	mm10-Lipa
3.96127e-128	0.0177977	0.124	0.273	1.23017e-123	mm10-Tmem219
3.97804e-128	-0.120468	0.107	0.352	1.23538e-123	mm10-Serbp1
4.45899e-128	0.0477327	0.145	0.297	1.38474e-123	mm10-Stat5b
4.57314e-128	-0.0928039	0.177	0.455	1.42019e-123	mm10-Hgsnat
6.00487e-128	-0.0221487	0.107	0.286	1.86481e-123	mm10-Avl9
6.56558e-128	-0.0536212	0.143	0.371	2.03894e-123	mm10-Bdp1
6.95975e-128	-0.0650737	0.123	0.348	2.16135e-123	mm10-Rasa3
7.02154e-128	-0.0981233	0.1	0.328	2.18054e-123	mm10-Mob3a
7.09068e-128	-0.053615	0.065	0.248	2.20201e-123	mm10-Usp4
9.26425e-128	-0.00801881	0.135	0.327	2.87701e-123	mm10-Acta2
9.69243e-128	-0.0265015	0.102	0.287	3.00998e-123	mm10-Tmco6
1.06047e-127	-0.0684519	0.09	0.293	3.2933e-123	mm10-Zfr
1.06205e-127	-0.0336171	0.13	0.328	3.29821e-123	mm10-Atpif1
1.18468e-127	0.222566	0.449	0.66	3.67902e-123	mm10-Tarm1
1.31084e-127	-0.04764	0.591	0.901	4.07083e-123	mm10-Sema4d
1.45401e-127	-0.0251384	0.11	0.285	4.51543e-123	mm10-Tecr
1.5251e-127	-0.0610677	0.134	0.358	4.73621e-123	mm10-Pkn2
1.5978e-127	0.0782988	0.264	0.454	4.96196e-123	mm10-Mrpl30
1.63536e-127	-0.104327	0.131	0.383	5.0786e-123	mm10-Mxi1
1.66472e-127	-0.198666	0.156	0.458	5.1698e-123	mm10-Srpk2
1.67424e-127	-0.0552335	0.096	0.296	5.19935e-123	mm10-Gm20604
1.99119e-127	-0.0306546	0.101	0.278	6.18364e-123	mm10-Rala
2.0076e-127	-0.0728528	0.556	0.853	6.2346e-123	mm10-Cmip
2.35585e-127	0.0567725	0.534	0.814	7.31608e-123	mm10-Atp6v1a
2.35849e-127	-0.0417725	0.102	0.287	7.32428e-123	mm10-Tomm6
2.62835e-127	-0.101564	0.07	0.284	8.16233e-123	mm10-Paf1
2.77069e-127	-0.0869621	0.127	0.365	8.60437e-123	mm10-Kdm5a
2.79479e-127	-0.309241	0.618	0.939	8.67921e-123	mm10-Ier2
3.01344e-127	-0.0764163	0.082	0.288	9.35824e-123	mm10-Pitpnm1
3.36841e-127	0.0894603	0.461	0.698	1.04606e-122	mm10-D16Ertd472e
3.65159e-127	-0.0186516	0.567	0.867	1.134e-122	mm10-Zfand5
4.32608e-127	-0.0592372	0.091	0.288	1.34347e-122	mm10-Nbeal2
4.87712e-127	0.183515	0.666	0.864	1.51459e-122	mm10-Shisa5
5.19618e-127	-0.112699	0.066	0.286	1.61367e-122	mm10-Cpsf6
5.36726e-127	-0.262591	0.491	0.849	1.6668e-122	mm10-Bhlhe40
5.60942e-127	-0.0236227	0.236	0.508	1.74201e-122	mm10-Rhov
5.94403e-127	-0.0716876	0.542	0.846	1.84592e-122	mm10-Fam49b
6.29413e-127	-0.231919	0.141	0.447	1.95464e-122	mm10-Tubb4b
6.50271e-127	-0.140009	0.488	0.821	2.01942e-122	mm10-Cpeb2
6.82433e-127	-0.0668603	0.097	0.305	2.1193e-122	mm10-Rapgef1
6.96985e-127	-0.0302595	0.093	0.271	2.16449e-122	mm10-Ltbr
7.23929e-127	-0.0899065	0.186	0.442	2.24816e-122	mm10-Hist2h2aa1
8.75995e-127	0.156356	0.307	0.5	2.7204e-122	mm10-A530032D15Rik
8.9447e-127	-0.0114984	0.12	0.293	2.77778e-122	mm10-Qsox1
9.55385e-127	-0.00421726	0.404	0.74	2.96695e-122	mm10-Asprv1
9.77944e-127	-0.029914	0.106	0.295	3.03701e-122	mm10-Slc8b1
1.16563e-126	-0.140089	0.082	0.326	3.61987e-122	mm10-Srsf6
1.20202e-126	-0.31969	0.207	0.56	3.73288e-122	mm10-Chka
1.34109e-126	-0.0680545	0.136	0.378	4.16476e-122	mm10-Slc43a2
1.3881e-126	0.035238	0.194	0.398	4.31075e-122	mm10-Ythdf1
1.41096e-126	-0.0627242	0.12	0.331	4.38173e-122	mm10-Atp5d
1.42617e-126	-0.162002	0.124	0.404	4.42898e-122	mm10-Pcna
1.43932e-126	-0.0911236	0.18	0.452	4.4698e-122	mm10-Gpr137b
1.47622e-126	-0.0955808	0.085	0.304	4.58441e-122	mm10-Arglu1
2.1795e-126	-0.0878551	0.103	0.33	6.76843e-122	mm10-Cdv3
2.46551e-126	-0.229143	0.384	0.745	7.65663e-122	mm10-Fam107b
2.51901e-126	-0.0967014	0.1	0.333	7.82277e-122	mm10-Rcsd1
2.8336e-126	-0.122212	0.097	0.345	8.79975e-122	mm10-Kmt5a
2.90102e-126	0.0653036	0.451	0.764	9.00912e-122	mm10-Olr1
3.02101e-126	0.0822454	0.462	0.735	9.38176e-122	mm10-Ralgds
3.57306e-126	-0.0945281	0.073	0.287	1.10961e-121	mm10-Dock5
4.25927e-126	-0.00663296	0.156	0.345	1.32272e-121	mm10-Gm26809
4.44921e-126	-0.0476343	0.124	0.327	1.3817e-121	mm10-Grk5
4.6262e-126	-0.121983	0.094	0.333	1.43667e-121	mm10-Acbd3
5.77633e-126	-0.0855538	0.09	0.306	1.79384e-121	mm10-Usp15
5.84257e-126	-0.101352	0.086	0.307	1.81441e-121	mm10-Cirbp
6.36972e-126	-0.244383	0.414	0.775	1.97812e-121	mm10-Cd63
6.4494e-126	-0.219289	0.418	0.77	2.00286e-121	mm10-Gsn
6.97274e-126	-0.146249	0.42	0.752	2.16538e-121	mm10-Ripor2
7.0948e-126	-0.0740559	0.082	0.289	2.20329e-121	mm10-Cul1
8.32512e-126	0.0156148	0.123	0.266	2.58537e-121	mm10-Gm11808
9.34627e-126	-0.0269811	0.097	0.264	2.90248e-121	mm10-Ndufs5
9.41838e-126	-0.225629	0.249	0.583	2.92488e-121	mm10-Gngt2
9.85758e-126	-0.076067	0.587	0.89	3.06127e-121	mm10-Nabp1
1.0696e-125	-0.0304053	0.137	0.328	3.32163e-121	mm10-Cwc15
1.10842e-125	0.102492	0.465	0.688	3.44219e-121	mm10-Treml2
1.12648e-125	0.0232663	0.127	0.279	3.49828e-121	mm10-Hipk3
1.30344e-125	-0.144122	0.51	0.838	4.04783e-121	mm10-Ptpn6
1.42072e-125	-0.0814329	0.264	0.557	4.41205e-121	mm10-Creb5
1.43185e-125	-0.11196	0.134	0.411	4.44662e-121	mm10-Tsc22d3
1.58111e-125	0.0440573	0.146	0.299	4.91014e-121	mm10-Pgap2
1.6582e-125	-0.120248	0.379	0.686	5.14954e-121	mm10-Rpl32
2.33743e-125	-0.263106	0.101	0.401	7.2589e-121	mm10-G3bp1
2.75639e-125	-0.368343	0.603	0.929	8.55997e-121	mm10-Eif4a1
2.75712e-125	0.149071	0.392	0.603	8.56222e-121	mm10-5430427O19Rik
2.78115e-125	0.0249281	0.096	0.218	8.63686e-121	mm10-Gm43796
3.09977e-125	-0.0875687	0.557	0.864	9.62633e-121	mm10-Fem1c
3.2653e-125	-0.252099	0.19	0.523	1.01404e-120	mm10-Mrpl52
4.7552e-125	-0.0362698	0.111	0.297	1.47673e-120	mm10-Gtf2a2
5.83146e-125	-0.0644604	0.1	0.302	1.81096e-120	mm10-Aamp
5.84375e-125	-0.0110545	0.093	0.258	1.81478e-120	mm10-Pacs1
6.00594e-125	-0.308377	0.137	0.463	1.86514e-120	mm10-Ep400
6.30664e-125	0.021532	0.199	0.396	1.95853e-120	mm10-Xrn1
6.49896e-125	-0.135238	0.078	0.318	2.01825e-120	mm10-Runx2
6.85922e-125	0.0146342	0.154	0.363	2.13013e-120	mm10-Bnip3
7.63191e-125	-0.0596657	0.074	0.263	2.37009e-120	mm10-Bsdc1
1.0053e-124	-0.104965	0.562	0.876	3.12197e-120	mm10-Rsrc2
1.0126e-124	0.0861191	0.155	0.289	3.14462e-120	mm10-4930430E12Rik
1.02354e-124	-0.123226	0.452	0.766	3.17859e-120	mm10-Uba52
1.09066e-124	-0.0386805	0.104	0.288	3.38706e-120	mm10-Txndc9
1.17824e-124	-0.0654661	0.091	0.285	3.65902e-120	mm10-Lamtor4
1.34498e-124	-0.0937097	0.069	0.278	4.17684e-120	mm10-Ppp2r2a
1.44353e-124	-0.027789	0.132	0.332	4.48287e-120	mm10-Cntrl
1.54881e-124	-0.0389503	0.084	0.265	4.80984e-120	mm10-Gak
1.65766e-124	0.236883	0.38	0.502	5.14787e-120	mm10-Casp1
1.66348e-124	0.0699315	0.165	0.362	5.16594e-120	mm10-Syne1
1.81633e-124	-0.0406807	0.119	0.32	5.64062e-120	mm10-Ncoa2
1.82144e-124	-0.0415138	0.079	0.25	5.65649e-120	mm10-Dctn2
1.89725e-124	-0.0546995	0.086	0.283	5.89192e-120	mm10-Slc9a8
1.95961e-124	-0.103182	0.569	0.873	6.08557e-120	mm10-Sh3glb1
2.04703e-124	-0.075978	0.166	0.413	6.35706e-120	mm10-Pts
2.13858e-124	-0.00670498	0.09	0.245	6.64135e-120	mm10-Pik3r5
2.66396e-124	-0.135086	0.068	0.302	8.27294e-120	mm10-Sec24a
2.80744e-124	-0.00798374	0.084	0.229	8.71849e-120	mm10-Ndufb8
2.81984e-124	-0.153568	0.601	0.918	8.75702e-120	mm10-Zc3h12a
3.1067e-124	-0.0981744	0.089	0.314	9.64785e-120	mm10-Smap1
3.42705e-124	-0.214203	0.177	0.483	1.06427e-119	mm10-Rbm38
4.65519e-124	-0.536339	0.528	0.879	1.44567e-119	mm10-Hsp90aa1
4.68679e-124	-0.0664045	0.072	0.267	1.45548e-119	mm10-Tbpl1
4.70008e-124	-0.00773146	0.093	0.25	1.45961e-119	mm10-Tfeb
5.18552e-124	-0.139	0.555	0.868	1.61036e-119	mm10-Rpl28
5.54256e-124	-0.139994	0.208	0.503	1.72124e-119	mm10-Dstn
6.14819e-124	0.0174225	0.657	0.902	1.90932e-119	mm10-Crlf2
6.2546e-124	-0.0265504	0.119	0.304	1.94237e-119	mm10-Snrnp27
7.2982e-124	0.00171978	0.127	0.294	2.26645e-119	mm10-Ggt5
9.80578e-124	-0.0610986	0.106	0.317	3.04519e-119	mm10-Macf1
1.03483e-123	-0.0202859	0.195	0.417	3.21366e-119	mm10-Hacd4
1.35873e-123	0.0112958	0.096	0.233	4.21953e-119	mm10-Med28
1.40319e-123	-0.14404	0.448	0.772	4.3576e-119	mm10-Pygl
1.4499e-123	-0.0670418	0.077	0.272	4.50267e-119	mm10-Btaf1
1.66037e-123	-0.0876749	0.085	0.298	5.15627e-119	mm10-5031439G07Rik
1.99901e-123	-0.0339859	0.117	0.306	6.20791e-119	mm10-Smim4
2.32557e-123	-0.371441	0.593	0.919	7.22205e-119	mm10-Ptgs2
2.32842e-123	-0.17112	0.15	0.433	7.23092e-119	mm10-Alkbh5
2.67841e-123	-0.303315	0.113	0.425	8.31781e-119	mm10-Egr3
2.69601e-123	0.0173115	0.285	0.533	8.37247e-119	mm10-Arid4a
2.89929e-123	-0.0481679	0.087	0.266	9.00376e-119	mm10-Aldh3b1
3.035e-123	-0.046116	0.083	0.277	9.42518e-119	mm10-Rsf1
3.21866e-123	0.275055	0.633	0.762	9.99556e-119	mm10-Lgals8
3.35966e-123	-0.00456262	0.097	0.241	1.04334e-118	mm10-Coro1b
3.60643e-123	-0.0571462	0.069	0.25	1.11998e-118	mm10-Romo1
3.80202e-123	0.0501076	0.422	0.701	1.18072e-118	mm10-Ccnd2
4.59961e-123	-0.0473041	0.077	0.257	1.42841e-118	mm10-Mark3
4.73362e-123	-0.0557606	0.081	0.267	1.47003e-118	mm10-Dtnbp1
4.80199e-123	-0.0966916	0.086	0.313	1.49126e-118	mm10-Adrb2
4.93068e-123	0.155231	0.28	0.41	1.53122e-118	mm10-Psmb10
5.36235e-123	-0.0344957	0.078	0.255	1.66528e-118	mm10-Mocs1
5.63873e-123	-0.0191461	0.103	0.276	1.75111e-118	mm10-Fbxw11
5.84531e-123	-0.183669	0.35	0.697	1.81526e-118	mm10-Bcl2a1d
6.59287e-123	-0.0661392	0.076	0.262	2.04742e-118	mm10-Sgta
6.78454e-123	-0.0963914	0.101	0.329	2.10694e-118	mm10-Arl11
6.8094e-123	-0.0938602	0.244	0.532	2.11466e-118	mm10-Tpi1
7.66704e-123	0.146636	0.424	0.658	2.381e-118	mm10-Ggct
8.47544e-123	0.0358562	0.118	0.275	2.63205e-118	mm10-Rap1gds1
8.86063e-123	-0.102642	0.604	0.897	2.75167e-118	mm10-Rpl8
9.70422e-123	-0.0454856	0.543	0.836	3.01364e-118	mm10-Por
1.00607e-122	-0.069477	0.109	0.32	3.12436e-118	mm10-Fnbp1
1.08083e-122	-0.0657245	0.525	0.826	3.35652e-118	mm10-Gm2a
1.09482e-122	-0.0515497	0.083	0.262	3.39998e-118	mm10-Cacul1
1.11034e-122	-0.0276781	0.072	0.235	3.44818e-118	mm10-Tmub2
1.1635e-122	-0.0213115	0.359	0.639	3.61326e-118	mm10-Isy1
1.34734e-122	0.0406408	0.125	0.254	4.18418e-118	mm10-Cept1
1.36421e-122	-0.041741	0.107	0.299	4.23656e-118	mm10-1110008P14Rik
1.48596e-122	-0.00892064	0.086	0.23	4.61466e-118	mm10-Pdcl3
1.53679e-122	-0.0276509	0.093	0.265	4.77251e-118	mm10-Ndufb3
1.57465e-122	-0.0263444	0.196	0.431	4.89007e-118	mm10-Hsd11b1
1.58408e-122	-0.0204696	0.152	0.359	4.91935e-118	mm10-Stat4
1.60878e-122	-0.00426258	0.22	0.471	4.99605e-118	mm10-Zcchc11
1.91848e-122	-0.0339099	0.092	0.27	5.95784e-118	mm10-Ran
1.94714e-122	-0.0504735	0.081	0.26	6.04685e-118	mm10-Mon2
2.01437e-122	-0.0399667	0.1	0.277	6.25564e-118	mm10-Sdhd
2.23927e-122	0.141755	0.347	0.523	6.95406e-118	mm10-Inpp1
2.28355e-122	0.0386996	0.224	0.444	7.09158e-118	mm10-Prdm1
2.35566e-122	-0.0185093	0.112	0.292	7.3155e-118	mm10-Spidr
2.42074e-122	-0.0290228	0.086	0.252	7.51761e-118	mm10-Sdhb
2.88245e-122	0.000877949	0.553	0.847	8.95144e-118	mm10-Arid5b
2.89822e-122	-0.0824082	0.092	0.303	9.00041e-118	mm10-Tuba4a
2.90274e-122	-0.0812792	0.054	0.247	9.01445e-118	mm10-Trim39
2.96515e-122	-0.0569176	0.071	0.256	9.20828e-118	mm10-Atxn7l3
3.03836e-122	0.0653435	0.306	0.499	9.43561e-118	mm10-Trim34a
3.39625e-122	-0.121438	0.552	0.863	1.05471e-117	mm10-Rac1
3.64527e-122	-0.192963	0.562	0.887	1.13204e-117	mm10-Ncf4
4.01599e-122	-0.135638	0.079	0.319	1.24717e-117	mm10-Rock2
4.01952e-122	0.0839308	0.539	0.805	1.24826e-117	mm10-Gk
4.42221e-122	-0.0556663	0.074	0.258	1.37332e-117	mm10-Ppp6c
5.23841e-122	0.14546	0.464	0.629	1.62679e-117	mm10-Trim26
6.2658e-122	-0.054591	0.065	0.235	1.94584e-117	mm10-Upf1
8.34315e-122	-0.0933119	0.094	0.317	2.59097e-117	mm10-Acsl5
8.50257e-122	-0.0778752	0.088	0.299	2.64047e-117	mm10-Rassf5
9.6745e-122	-0.0384468	0.076	0.243	3.00442e-117	mm10-Mrps18c
1.06349e-121	-0.0303195	0.073	0.233	3.30267e-117	mm10-Park7
1.11186e-121	0.033233	0.103	0.24	3.45288e-117	mm10-Ywhaq
1.12386e-121	-0.05744	0.141	0.364	3.49015e-117	mm10-B4galt5
1.31821e-121	0.21832	0.433	0.551	4.09369e-117	mm10-Oas1a
1.50715e-121	-0.0895977	0.08	0.29	4.68046e-117	mm10-Exoc5
1.58724e-121	-0.0827984	0.089	0.296	4.92916e-117	mm10-Pdpk1
1.70383e-121	-0.00595471	0.381	0.671	5.29125e-117	mm10-Plin2
1.97579e-121	-0.0418843	0.111	0.307	6.13582e-117	mm10-Wasf2
1.97954e-121	-0.0294847	0.085	0.243	6.14746e-117	mm10-Ndufs6
2.34781e-121	0.0203906	0.124	0.273	7.29112e-117	mm10-Pcsk7
2.45287e-121	0.175335	0.377	0.577	7.61739e-117	mm10-Jaml
2.49378e-121	-0.126941	0.589	0.887	7.74445e-117	mm10-Rpl19
2.61915e-121	-0.0153241	0.132	0.324	8.13378e-117	mm10-Sec61a1
3.15064e-121	-0.0478591	0.125	0.341	9.78432e-117	mm10-Fam133b
3.34334e-121	-0.0566543	0.084	0.267	1.03828e-116	mm10-Gba
3.54031e-121	-0.0827947	0.096	0.313	1.09944e-116	mm10-Taf1d
3.67556e-121	-0.0856614	0.08	0.288	1.14145e-116	mm10-Sp3
3.73449e-121	-0.0642601	0.062	0.25	1.15974e-116	mm10-Fam120b
3.95206e-121	-0.103867	0.08	0.304	1.22731e-116	mm10-Hook3
4.08833e-121	-0.0332903	0.119	0.307	1.26963e-116	mm10-Zbtb21
4.40964e-121	-0.143626	0.12	0.38	1.36941e-116	mm10-AC149090.1
5.30187e-121	-0.0505501	0.089	0.281	1.6465e-116	mm10-Madd
6.71341e-121	-0.0562269	0.14	0.358	2.08485e-116	mm10-Igf2r
7.10609e-121	0.070952	0.219	0.395	2.2068e-116	mm10-Xrn2
7.26002e-121	-0.0108362	0.101	0.267	2.2546e-116	mm10-Ociad1
9.19061e-121	0.00713069	0.108	0.262	2.85414e-116	mm10-Pcbd2
1.02566e-120	-0.0311955	0.085	0.26	3.18518e-116	mm10-Uso1
1.10323e-120	-0.0996006	0.086	0.304	3.42607e-116	mm10-Adam10
1.15596e-120	0.0379433	0.14	0.302	3.58984e-116	mm10-Rnf24
1.1646e-120	-0.342594	0.482	0.845	3.61666e-116	mm10-Fos
1.17388e-120	0.0625561	0.165	0.319	3.64549e-116	mm10-Gm9733
1.26616e-120	-0.0199712	0.103	0.268	3.93206e-116	mm10-Rnf185
1.36086e-120	0.000268085	0.494	0.789	4.22615e-116	mm10-Pgam1
1.37884e-120	-0.107022	0.081	0.305	4.282e-116	mm10-Ing1
1.3889e-120	-0.036059	0.087	0.262	4.31322e-116	mm10-1700020I14Rik
1.3925e-120	0.018585	0.607	0.871	4.32441e-116	mm10-Tet2
1.74795e-120	0.0121713	0.178	0.373	5.42824e-116	mm10-Zeb1
1.76583e-120	0.0270677	0.109	0.255	5.48378e-116	mm10-Rapgef2
1.84533e-120	-0.113462	0.062	0.276	5.73068e-116	mm10-Prpf8
1.90318e-120	0.124785	0.309	0.471	5.91034e-116	mm10-Mitd1
1.95127e-120	-0.101699	0.087	0.307	6.05967e-116	mm10-Itch
1.95838e-120	-0.0143979	0.098	0.262	6.08174e-116	mm10-Psma6
2.03586e-120	-0.143853	0.606	0.91	6.32235e-116	mm10-Map2k3
2.05268e-120	0.037593	0.504	0.756	6.37461e-116	mm10-Etv6
2.05881e-120	-0.119985	0.079	0.306	6.39364e-116	mm10-Trim8
2.25816e-120	0.152636	0.41	0.579	7.01272e-116	mm10-Tor1aip2
2.34749e-120	-0.123759	0.09	0.325	7.29012e-116	mm10-Clcn4
2.4174e-120	-0.0600358	0.077	0.255	7.50722e-116	mm10-Ctdsp2
2.62604e-120	-0.0431542	0.072	0.236	8.15515e-116	mm10-Chkb
2.78969e-120	-0.166475	0.52	0.847	8.6634e-116	mm10-Irf2bp2
2.81528e-120	-0.209289	0.249	0.582	8.74284e-116	mm10-Rdh12
3.21821e-120	0.0131888	0.607	0.869	9.99415e-116	mm10-App
3.33842e-120	-0.0505831	0.103	0.307	1.03675e-115	mm10-Scaf11
3.67228e-120	-0.0902999	0.06	0.258	1.14043e-115	mm10-P2ry6
4.56677e-120	-0.00975396	0.099	0.243	1.41821e-115	mm10-Lsm4
4.68358e-120	-0.123312	0.382	0.721	1.45448e-115	mm10-Bcl2a1a
5.0529e-120	-0.0920955	0.505	0.815	1.56918e-115	mm10-Clec5a
5.38537e-120	0.0254891	0.122	0.279	1.67243e-115	mm10-Heatr1
5.71025e-120	-0.0862668	0.081	0.282	1.77332e-115	mm10-Cdc34
6.23231e-120	0.127289	0.677	0.877	1.93544e-115	mm10-Ist1
6.26221e-120	-0.138661	0.535	0.847	1.94473e-115	mm10-Atox1
6.34271e-120	-0.073598	0.11	0.327	1.96973e-115	mm10-Trip11
6.37307e-120	-0.191455	0.619	0.929	1.97916e-115	mm10-Wnk1
6.5598e-120	-0.079538	0.118	0.348	2.03715e-115	mm10-Agpat4
7.6452e-120	-0.0453815	0.072	0.241	2.37422e-115	mm10-Ndufa12
8.45695e-120	0.040813	0.532	0.796	2.62631e-115	mm10-Nedd9
9.2104e-120	-0.279438	0.676	0.961	2.86029e-115	mm10-Egr1
1.06865e-119	-0.125615	0.616	0.919	3.3187e-115	mm10-Rab11fip1
1.10115e-119	-0.0187616	0.112	0.29	3.41963e-115	mm10-Trmt1l
1.25802e-119	0.0746343	0.193	0.33	3.9068e-115	mm10-Arel1
1.31835e-119	-0.0628085	0.08	0.272	4.09412e-115	mm10-Atad2b
1.32833e-119	-0.0176238	0.648	0.905	4.12512e-115	mm10-Arf5
1.35692e-119	0.0226578	0.12	0.268	4.21391e-115	mm10-Rsu1
1.73296e-119	-0.0655589	0.057	0.236	5.3817e-115	mm10-Lemd3
1.76798e-119	-0.0548845	0.122	0.334	5.49046e-115	mm10-Vps18
1.84146e-119	-0.0775365	0.091	0.296	5.71866e-115	mm10-Atf2
1.91134e-119	-0.038987	0.279	0.586	5.93565e-115	mm10-Slc2a3
2.11689e-119	-0.218778	0.131	0.429	6.57401e-115	mm10-Gm20186
2.33074e-119	-0.0484926	0.078	0.255	7.23813e-115	mm10-Ap3d1
2.6373e-119	-0.068711	0.108	0.327	8.19013e-115	mm10-Gpd2
2.82572e-119	-0.125122	0.559	0.864	8.77527e-115	mm10-Pak2
2.95841e-119	-0.0466426	0.103	0.3	9.18735e-115	mm10-Cnot6l
3.03697e-119	-0.0324386	0.114	0.307	9.4313e-115	mm10-Nlrp12
3.09155e-119	-0.0722468	0.083	0.292	9.60082e-115	mm10-Med14
3.68292e-119	-0.0647147	0.235	0.513	1.14373e-114	mm10-Esd
3.69933e-119	-0.261213	0.353	0.697	1.14883e-114	mm10-Katna1
4.52841e-119	-0.0394552	0.078	0.247	1.4063e-114	mm10-Mob1b
5.34947e-119	0.00590593	0.119	0.309	1.66128e-114	mm10-Zfp703
7.25599e-119	-0.0744593	0.06	0.247	2.25335e-114	mm10-Nsun6
7.30701e-119	-0.0539721	0.604	0.899	2.26919e-114	mm10-Alas1
8.32912e-119	-0.0813825	0.085	0.293	2.58661e-114	mm10-Ssr1
8.48807e-119	-0.0730129	0.067	0.259	2.63597e-114	mm10-Hnrnpl
8.98364e-119	-0.0375933	0.085	0.262	2.78987e-114	mm10-Stag1
9.10622e-119	-0.278736	0.592	0.913	2.82794e-114	mm10-Rplp0
[truncated: 15,317 more rows]
